# Supplementary material for: Early-life immunological and microbial differences between East African and North European children
Source: Commun Med (Lond). 2026 Mar 3;6:216. doi: 10.1038/s43856-026-01482-0 (PMC13076672; doi:10.1038/s43856-026-01482-0)
Supplement: Supplementary file 4 — Supplementary Data 1 [file 43856_2026_1482_MOESM4_ESM.xlsx]

## Sheet: Fig1
country	time_point	IL10	country	time_point	IL1b	country	time_point	IL6	country	time_point	TNFa
Fin	6	0.39	Fin	6	0.05	Fin	6	0.01	Mw	6	0.22
Fin	6	0.59	Fin	6	0.09	Fin	6	0.02	Fin	6	3.93
Fin	6	0.73	Fin	6	0.14	Fin	6	0.02	Fin	6	4.2
Fin	6	0.73	Fin	6	0.15	Fin	6	0.09	Fin	6	4.28
Fin	6	0.73	Fin	6	0.25	Fin	6	0.09	Fin	6	5.22
Mw	6	0.73	Fin	6	0.25	Fin	6	0.09	Fin	6	5.56
Fin	6	0.77	Fin	6	0.25	Fin	6	0.09	Fin	6	5.79
Fin	6	1.47	Fin	6	0.25	Fin	6	0.09	Fin	6	5.8
Fin	6	2.12	Fin	6	0.25	Fin	6	0.09	Fin	6	6.61
Fin	6	2.6	Fin	6	0.25	Fin	6	0.09	Fin	6	6.84
Fin	6	2.92	Fin	6	0.25	Fin	6	0.09	Mw	6	7.1
Fin	6	3.24	Fin	6	0.25	Fin	6	0.09	Fin	6	7.3
Fin	6	3.54	Fin	6	0.25	Fin	6	0.09	Fin	6	7.41
Fin	6	3.75	Fin	6	0.25	Fin	6	0.09	Fin	6	7.64
Fin	6	4.03	Fin	6	0.25	Fin	6	0.09	Fin	6	8.81
Mw	6	4.21	Mw	6	0.25	Fin	6	0.09	Fin	6	8.86
Fin	6	4.26	Mw	6	0.25	Fin	6	0.09	Fin	6	8.87
Fin	6	4.53	Fin	6	0.26	Fin	6	0.09	Fin	6	8.96
Fin	6	5.87	Fin	6	0.37	Fin	6	0.09	Fin	6	8.97
Fin	6	6.01	Fin	6	0.38	Fin	6	0.09	Fin	6	9.39
Fin	6	6.29	Mw	6	0.38	Fin	6	0.09	Fin	6	9.4
Fin	6	6.36	Fin	6	0.39	Fin	6	0.09	Fin	6	9.43
Mw	6	6.92	Fin	6	0.4	Mw	6	0.09	Fin	6	9.6
Mw	6	6.99	Fin	6	0.43	Fin	6	0.12	Mw	6	9.86
Mw	6	7.03	Mw	6	0.43	Fin	6	0.24	Mw	6	9.97
Mw	6	7.19	Fin	6	0.45	Fin	6	0.25	Fin	6	10.07
Mw	6	7.2	Fin	6	0.5	Fin	6	0.26	Fin	6	10.19
Fin	6	8	Fin	6	0.51	Fin	6	0.39	Fin	6	10.32
Fin	6	8.21	Fin	6	0.57	Fin	6	0.39	Fin	6	10.57
Mw	6	9.3	Fin	6	0.6	Fin	6	0.41	Fin	6	10.93
Fin	6	9.35	Fin	6	0.63	Mw	6	0.43	Fin	6	11.02
Fin	6	10.04	Fin	6	0.67	Fin	6	0.44	Fin	6	11.05
Fin	6	10.31	Fin	6	0.75	Fin	6	0.45	Fin	6	11.27
Fin	6	10.52	Fin	6	0.79	Fin	6	0.45	Mw	6	11.35
Mw	6	11.61	Fin	6	0.86	Mw	6	0.73	Fin	6	11.44
Mw	6	11.66	Mw	6	0.87	Fin	6	0.78	Mw	6	11.48
Mw	6	11.72	Mw	6	0.88	Fin	6	0.79	Fin	6	11.75
Fin	6	11.74	Fin	6	0.96	Mw	6	0.85	Fin	6	11.79
Fin	6	12.03	Fin	6	1	Mw	6	0.92	Fin	6	11.9
Fin	6	12.38	Mw	6	1	Fin	6	0.95	Mw	6	12.06
Fin	6	12.73	Mw	6	1	Fin	6	1	Mw	6	12.15
Fin	6	12.91	Mw	6	1.03	Mw	6	1.06	Mw	6	12.35
Mw	6	12.93	Mw	6	1.03	Fin	6	1.11	Fin	6	12.4
Fin	6	13.16	Fin	6	1.08	Mw	6	1.24	Fin	6	13.41
Mw	6	13.26	Mw	6	1.08	Mw	6	1.36	Mw	6	13.5
Fin	6	13.28	Fin	6	1.2	Mw	6	1.37	Mw	6	13.59
Fin	6	13.38	Fin	6	1.21	Mw	6	1.59	Fin	6	13.81
Fin	6	13.4	Fin	6	1.26	Fin	6	1.61	Mw	6	14.12
Mw	6	13.43	Fin	6	1.28	Fin	6	1.77	Mw	6	14.2
Fin	6	13.46	Mw	6	1.34	Mw	6	2.07	Mw	6	14.2
Mw	6	13.56	Mw	6	1.38	Mw	6	2.25	Fin	6	14.45
Mw	6	14.04	Mw	6	1.4	Mw	6	2.33	Mw	6	14.48
Mw	6	14.11	Mw	6	1.42	Mw	6	2.57	Mw	6	14.58
Fin	6	14.17	Mw	6	1.45	Mw	6	2.64	Mw	6	14.9
Fin	6	14.84	Mw	6	1.46	Mw	6	2.64	Fin	6	14.99
Mw	6	14.9	Mw	6	1.47	Mw	6	2.81	Mw	6	15.17
Mw	6	17.05	Mw	6	1.51	Mw	6	3.11	Mw	6	15.24
Fin	6	17.46	Mw	6	1.55	Mw	6	3.52	Mw	6	16.14
Mw	6	17.52	Fin	6	1.57	Mw	6	3.53	Fin	6	17.2
Fin	6	17.87	Mw	6	1.58	Fin	6	3.6	Mw	6	17.46
Mw	6	19.06	Mw	6	1.71	Mw	6	3.87	Mw	6	18.79
Mw	6	19.31	Fin	6	1.76	Mw	6	4.33	Fin	6	18.82
Mw	6	19.41	Mw	6	1.81	Mw	6	4.59	Mw	6	19.52
Mw	6	20.61	Mw	6	1.82	Mw	6	4.65	Mw	6	20.7
Mw	6	21.82	Mw	6	1.87	Mw	6	6.43	Mw	6	21.03
Mw	6	22.56	Mw	6	2.04	Mw	6	6.82	Mw	6	21.65
Mw	6	22.85	Mw	6	2.21	Mw	6	7.06	Mw	6	23.06
Mw	6	23.74	Mw	6	2.27	Mw	6	7.07	Mw	6	25.36
Mw	6	31.75	Mw	6	2.29	Mw	6	7.16	Mw	6	31.05
Mw	6	44.59	Mw	6	2.32	Mw	6	7.91	Mw	6	38.07
Mw	6	70.32	Mw	6	2.9	Mw	6	8.16	Mw	6	39.77
Mw	6	124.97	Mw	6	3.75	Mw	6	9.16	Mw	6	41.6
Mw	6	125.71	Mw	6	4.94	Mw	6	65.76	Mw	6	44.47
Mw	6	NA	Mw	6	11.47	Mw	6	NA	Mw	6	88.69
Mw	6	NA	Mw	6	NA	Mw	6	NA	Mw	6	NA
Mw	6	NA	Mw	6	NA	Mw	6	NA	Mw	6	NA
Mw	6	NA	Mw	6	NA	Mw	6	NA	Mw	6	NA
Mw	6	NA	Mw	6	NA	Mw	6	NA	Mw	6	NA
Mw	6	NA	Mw	6	NA	Mw	6	NA	Mw	6	NA
Mw	6	NA	Mw	6	NA	Mw	6	NA	Mw	6	NA
Fin	18	1.16	Fin	18	0.24	Fin	18	0.08	Mw	18	3.28
Fin	18	1.62	Fin	18	0.25	Fin	18	0.08	Mw	18	3.53
Fin	18	3.13	Mw	18	0.25	Fin	18	0.09	Fin	18	3.82
Fin	18	4.19	Fin	18	0.3	Fin	18	0.09	Fin	18	4.09
Fin	18	4.73	Mw	18	0.38	Fin	18	0.09	Fin	18	4.19
Fin	18	4.95	Fin	18	0.43	Fin	18	0.09	Fin	18	4.5
Mw	18	5.09	Fin	18	0.46	Fin	18	0.19	Fin	18	4.55
Fin	18	5.86	Fin	18	0.47	Fin	18	0.41	Mw	18	4.63
Fin	18	6.09	Mw	18	0.5	Mw	18	0.49	Mw	18	4.69
Fin	18	6.22	Fin	18	0.53	Fin	18	0.5	Fin	18	4.81
Fin	18	6.24	Fin	18	0.58	Fin	18	0.58	Fin	18	4.91
Mw	18	6.3	Mw	18	0.6	Mw	18	0.59	Fin	18	5.45
Mw	18	7.03	Fin	18	0.62	Fin	18	0.61	Fin	18	5.47
Fin	18	7.29	Mw	18	0.69	Fin	18	0.63	Fin	18	5.55
Mw	18	7.44	Fin	18	0.75	Fin	18	0.65	Mw	18	5.59
Mw	18	8.76	Mw	18	0.83	Mw	18	0.66	Fin	18	5.72
Fin	18	8.77	Mw	18	0.83	Mw	18	0.69	Fin	18	5.79
Fin	18	8.84	Mw	18	0.84	Mw	18	0.71	Mw	18	5.83
Fin	18	9.06	Fin	18	0.88	Mw	18	0.79	Mw	18	5.97
Fin	18	9.21	Mw	18	0.88	Mw	18	0.79	Fin	18	6.01
Mw	18	9.23	Mw	18	0.9	Fin	18	0.82	Fin	18	6.09
Mw	18	9.3	Fin	18	0.92	Fin	18	0.83	Fin	18	6.34
Mw	18	9.89	Fin	18	0.92	Mw	18	0.84	Fin	18	6.36
Mw	18	10.01	Mw	18	0.97	Mw	18	0.84	Fin	18	6.67
Mw	18	10.06	Fin	18	0.98	Mw	18	0.88	Fin	18	6.71
Mw	18	10.19	Fin	18	1.06	Mw	18	0.88	Fin	18	6.76
Mw	18	10.2	Fin	18	1.09	Mw	18	0.91	Fin	18	7.09
Mw	18	10.25	Fin	18	1.12	Mw	18	0.97	Fin	18	7.27
Mw	18	10.51	Fin	18	1.12	Mw	18	0.97	Fin	18	7.47
Mw	18	10.55	Fin	18	1.16	Mw	18	1.03	Fin	18	7.62
Fin	18	10.68	Mw	18	1.16	Mw	18	1.06	Mw	18	7.63
Mw	18	11.02	Fin	18	1.2	Fin	18	1.09	Fin	18	7.69
Fin	18	11.54	Mw	18	1.24	Mw	18	1.13	Fin	18	7.82
Fin	18	11.93	Mw	18	1.26	Fin	18	1.15	Fin	18	7.96
Fin	18	12.03	Fin	18	1.27	Fin	18	1.22	Mw	18	8.45
Fin	18	12.15	Fin	18	1.28	Fin	18	1.23	Fin	18	8.83
Fin	18	12.18	Fin	18	1.3	Fin	18	1.24	Fin	18	8.83
Mw	18	12.27	Fin	18	1.37	Mw	18	1.33	Fin	18	9.05
Mw	18	12.43	Mw	18	1.37	Fin	18	1.34	Fin	18	9.57
Mw	18	12.86	Mw	18	1.47	Mw	18	1.38	Fin	18	9.63
Mw	18	13.23	Fin	18	1.49	Fin	18	1.39	Fin	18	9.65
Mw	18	13.45	Fin	18	1.49	Mw	18	1.42	Mw	18	9.82
Fin	18	13.56	Fin	18	1.49	Fin	18	1.44	Mw	18	9.94
Mw	18	13.78	Mw	18	1.5	Fin	18	1.44	Mw	18	9.98
Mw	18	14.24	Mw	18	1.52	Fin	18	1.45	Fin	18	10.11
Fin	18	14.34	Fin	18	1.53	Mw	18	1.54	Fin	18	10.56
Mw	18	14.37	Mw	18	1.53	Fin	18	1.6	Fin	18	10.88
Fin	18	14.62	Mw	18	1.53	Fin	18	1.61	Fin	18	10.9
Fin	18	14.62	Fin	18	1.55	Mw	18	1.61	Mw	18	11.08
Fin	18	14.87	Fin	18	1.59	Mw	18	1.61	Mw	18	11.27
Fin	18	15.26	Mw	18	1.59	Fin	18	1.63	Mw	18	11.48
Fin	18	15.93	Mw	18	1.67	Fin	18	1.78	Mw	18	11.62
Mw	18	16.13	Mw	18	1.73	Mw	18	1.79	Mw	18	11.75
Mw	18	16.47	Mw	18	1.73	Mw	18	1.83	Mw	18	12.08
Mw	18	16.56	Fin	18	1.78	Mw	18	1.87	Mw	18	12.11
Mw	18	17.03	Fin	18	1.8	Mw	18	1.88	Mw	18	12.12
Mw	18	17.12	Mw	18	1.82	Mw	18	1.97	Fin	18	13.02
Fin	18	17.28	Mw	18	1.83	Fin	18	2.01	Mw	18	13.02
Fin	18	18.24	Mw	18	1.84	Fin	18	2.05	Fin	18	13.1
Fin	18	19.19	Mw	18	1.85	Mw	18	2.06	Fin	18	13.71
Fin	18	19.26	Fin	18	1.87	Fin	18	2.22	Mw	18	14.37
Fin	18	19.69	Mw	18	1.89	Mw	18	2.23	Fin	18	14.57
Mw	18	20.84	Mw	18	1.9	Fin	18	2.28	Mw	18	14.68
Fin	18	21.06	Fin	18	1.93	Fin	18	2.28	Mw	18	15.08
Fin	18	21.15	Mw	18	1.93	Mw	18	2.29	Mw	18	15.57
Fin	18	21.57	Mw	18	1.95	Mw	18	2.51	Mw	18	16.25
Mw	18	21.74	Fin	18	1.99	Mw	18	2.6	Mw	18	16.86
Fin	18	22.26	Mw	18	2	Fin	18	2.67	Mw	18	16.98
Fin	18	27.05	Mw	18	2.01	Fin	18	2.7	Mw	18	19.28
Fin	18	28.57	Mw	18	2.02	Mw	18	2.71	Mw	18	19.76
Mw	18	28.77	Fin	18	2.06	Fin	18	2.72	Mw	18	19.95
Mw	18	29.11	Mw	18	2.13	Fin	18	3.05	Mw	18	20.09
Fin	18	35.02	Mw	18	2.2	Mw	18	3.17	Mw	18	22.44
Mw	18	36.19	Fin	18	2.32	Mw	18	3.86	Mw	18	23.68
Mw	18	37.69	Fin	18	2.37	Fin	18	3.96	Mw	18	23.76
Mw	18	54.96	Mw	18	2.4	Mw	18	4.87	Mw	18	28.23
Mw	18	68.06	Fin	18	2.43	Fin	18	6.28	Mw	18	28.65
Mw	18	149.94	Fin	18	4.44	Mw	18	37.76	Mw	18	30.88
Mw	18	NA	Mw	18	NA	Mw	18	NA	Mw	18	NA
Mw	18	NA	Mw	18	NA	Mw	18	NA	Mw	18	NA
Mw	30	4.4	Mw	30	0.46	Mw	30	0.32	Mw	30	2.6
Mw	30	5.93	Mw	30	0.62	Mw	30	0.46	Mw	30	2.83
Mw	30	6.67	Mw	30	0.64	Mw	30	0.51	Mw	30	3.87
Mw	30	7.29	Mw	30	0.76	Mw	30	0.56	Mw	30	4.58
Mw	30	7.35	Mw	30	0.79	Mw	30	0.58	Mw	30	4.67
Mw	30	7.4	Mw	30	0.81	Mw	30	0.63	Mw	30	5.62
Mw	30	8.16	Mw	30	0.82	Mw	30	0.66	Mw	30	6.27
Mw	30	8.32	Mw	30	0.86	Mw	30	0.7	Mw	30	6.52
Mw	30	9.14	Mw	30	0.86	Mw	30	0.93	Mw	30	7.05
Mw	30	9.67	Mw	30	0.88	Mw	30	0.94	Mw	30	7.31
Mw	30	10.4	Mw	30	0.95	Mw	30	1.04	Mw	30	7.46
Mw	30	10.58	Mw	30	1.05	Mw	30	1.05	Mw	30	8.36
Mw	30	10.58	Mw	30	1.11	Mw	30	1.21	Mw	30	8.68
Mw	30	10.65	Mw	30	1.15	Mw	30	1.24	Mw	30	9.31
Mw	30	11.01	Mw	30	1.16	Mw	30	1.26	Mw	30	9.38
Mw	30	11.11	Mw	30	1.21	Mw	30	1.31	Mw	30	9.7
Mw	30	11.75	Mw	30	1.29	Mw	30	1.35	Mw	30	9.82
Mw	30	11.85	Mw	30	1.29	Mw	30	1.55	Mw	30	10.51
Mw	30	12.2	Mw	30	1.3	Mw	30	1.59	Mw	30	10.52
Mw	30	12.64	Mw	30	1.32	Mw	30	1.61	Mw	30	10.67
Mw	30	12.65	Mw	30	1.34	Mw	30	1.69	Mw	30	10.94
Mw	30	13.1	Mw	30	1.42	Mw	30	1.69	Mw	30	11.22
Mw	30	14.24	Mw	30	1.45	Mw	30	1.7	Mw	30	11.62
Mw	30	14.55	Mw	30	1.45	Mw	30	1.77	Mw	30	14.31
Mw	30	14.55	Mw	30	1.54	Mw	30	1.85	Mw	30	14.35
Mw	30	17.49	Mw	30	1.68	Mw	30	1.86	Mw	30	14.49
Mw	30	17.83	Mw	30	1.73	Mw	30	1.96	Mw	30	14.65
Mw	30	18.38	Mw	30	1.74	Mw	30	2.04	Mw	30	15.17
Mw	30	18.63	Mw	30	1.79	Mw	30	2.09	Mw	30	15.32
Mw	30	20.91	Mw	30	1.8	Mw	30	2.09	Mw	30	15.52
Mw	30	22.93	Mw	30	1.92	Mw	30	2.15	Mw	30	15.92
Mw	30	23.2	Mw	30	2.01	Mw	30	2.24	Mw	30	16.03
Mw	30	27.01	Mw	30	2.06	Mw	30	2.4	Mw	30	17.09
Mw	30	34.38	Mw	30	2.51	Mw	30	2.54	Mw	30	17.34
Mw	30	46.34	Mw	30	2.6	Mw	30	2.67	Mw	30	18.64
Mw	30	52.34	Mw	30	2.62	Mw	30	3.67	Mw	30	19.03
Mw	30	60.94	Mw	30	2.97	Mw	30	3.91	Mw	30	21.45
Mw	30	92.2	Mw	30	3.6	Mw	30	7.05	Mw	30	22.12
Mw	30	127.8	Mw	30	4.2	Mw	30	7.66	Mw	30	26.42
Mw	30	145.12	Mw	30	4.75	Mw	30	7.95	Mw	30	31.52
Fin	24/36	0.11	Fin	24/36	0.21	Fin	24/36	0.09	Fin	24/36	1.54
Fin	24/36	0.27	Fin	24/36	0.22	Fin	24/36	0.09	Fin	24/36	1.84
Fin	24/36	0.44	Fin	24/36	0.3	Fin	24/36	0.09	Fin	24/36	2.03
Fin	24/36	0.73	Fin	24/36	0.3	Fin	24/36	0.09	Fin	24/36	2.04
Fin	24/36	0.73	Fin	24/36	0.33	Fin	24/36	0.09	Fin	24/36	2.08
Fin	24/36	0.88	Fin	24/36	0.37	Fin	24/36	0.13	Fin	24/36	2.13
Fin	24/36	1.4	Fin	24/36	0.37	Fin	24/36	0.73	Fin	24/36	2.28
Fin	24/36	1.44	Fin	24/36	0.4	Fin	24/36	0.79	Fin	24/36	2.32
Fin	24/36	1.62	Fin	24/36	0.41	Fin	24/36	0.79	Fin	24/36	2.43
Fin	24/36	1.65	Fin	24/36	0.42	Fin	24/36	0.83	Fin	24/36	2.45
Fin	24/36	1.82	Fin	24/36	0.43	Fin	24/36	0.91	Fin	24/36	2.48
Fin	24/36	1.95	Fin	24/36	0.45	Fin	24/36	0.96	Fin	24/36	2.48
Fin	24/36	1.96	Fin	24/36	0.46	Fin	24/36	1.09	Fin	24/36	2.51
Fin	24/36	1.96	Fin	24/36	0.49	Fin	24/36	1.17	Fin	24/36	2.51
Fin	24/36	2.95	Fin	24/36	0.5	Fin	24/36	1.17	Fin	24/36	2.53
Fin	24/36	3.07	Fin	24/36	0.51	Fin	24/36	1.19	Fin	24/36	2.6
Fin	24/36	3.29	Fin	24/36	0.51	Fin	24/36	1.45	Fin	24/36	2.67
Fin	24/36	3.38	Fin	24/36	0.52	Fin	24/36	1.57	Fin	24/36	2.74
Fin	24/36	3.69	Fin	24/36	0.53	Fin	24/36	1.94	Fin	24/36	2.76
Fin	24/36	3.73	Fin	24/36	0.55	Fin	24/36	2.13	Fin	24/36	2.77
Fin	24/36	4.08	Fin	24/36	0.57	Fin	24/36	2.22	Fin	24/36	2.94
Fin	24/36	4.13	Fin	24/36	0.61	Fin	24/36	2.28	Fin	24/36	2.95
Fin	24/36	4.16	Fin	24/36	0.63	Fin	24/36	2.36	Fin	24/36	3.06
Fin	24/36	4.3	Fin	24/36	0.63	Fin	24/36	2.68	Fin	24/36	3.13
Fin	24/36	4.35	Fin	24/36	0.63	Fin	24/36	2.81	Fin	24/36	3.15
Fin	24/36	4.88	Fin	24/36	0.66	Fin	24/36	2.82	Fin	24/36	3.18
Fin	24/36	4.9	Fin	24/36	0.67	Fin	24/36	2.86	Fin	24/36	3.23
Fin	24/36	4.91	Fin	24/36	0.69	Fin	24/36	2.87	Fin	24/36	3.28
Fin	24/36	4.94	Fin	24/36	0.69	Fin	24/36	2.93	Fin	24/36	3.36
Fin	24/36	5.16	Fin	24/36	0.7	Fin	24/36	3.1	Fin	24/36	3.59
Fin	24/36	5.29	Fin	24/36	0.72	Fin	24/36	3.41	Fin	24/36	3.6
Fin	24/36	5.3	Fin	24/36	0.8	Fin	24/36	3.5	Fin	24/36	3.69
Fin	24/36	5.5	Fin	24/36	0.82	Fin	24/36	3.69	Fin	24/36	3.82
Fin	24/36	5.58	Fin	24/36	0.91	Fin	24/36	3.73	Fin	24/36	3.88
Fin	24/36	6.18	Fin	24/36	0.92	Fin	24/36	4.2	Fin	24/36	4.05
Fin	24/36	6.37	Fin	24/36	0.95	Fin	24/36	4.39	Fin	24/36	4.06
Fin	24/36	7.88	Fin	24/36	0.98	Fin	24/36	4.62	Fin	24/36	4.36
Fin	24/36	8.79	Fin	24/36	1	Fin	24/36	5.01	Fin	24/36	4.5
Fin	24/36	9.73	Fin	24/36	1.2	Fin	24/36	5.41	Fin	24/36	5.5
Fin	24/36	11.98	Fin	24/36	1.22	Fin	24/36	6.26	Fin	24/36	5.86
Fin	24/36	14.72	Fin	24/36	1.33	Fin	24/36	8.12	Fin	24/36	7.99
Fin	24/36	18.01	Fin	24/36	3.55	Fin	24/36	10.85	Fin	24/36	11.54
Fin	24/36	NA	Fin	24/36	NA	Fin	24/36	NA	Fin	24/36	NA
Fin	24/36	NA	Fin	24/36	NA	Fin	24/36	NA	Fin	24/36	NA
Fin	24/36	NA	Fin	24/36	NA	Fin	24/36	NA	Fin	24/36	NA
Fin	24/36	NA	Fin	24/36	NA	Fin	24/36	NA	Fin	24/36	NA
Fin	24/36	NA	Fin	24/36	NA	Fin	24/36	NA	Fin	24/36	NA
Fin	24/36	NA	Fin	24/36	NA	Fin	24/36	NA	Fin	24/36	NA
Fin	24/36	NA	Fin	24/36	NA	Fin	24/36	NA	Fin	24/36	NA
Fin	24/36	NA	Fin	24/36	NA	Fin	24/36	NA	Fin	24/36	NA
Fin	24/36	NA	Fin	24/36	NA	Fin	24/36	NA	Fin	24/36	NA
Fin	24/36	NA	Fin	24/36	NA	Fin	24/36	NA	Fin	24/36	NA

## Sheet: Fig2
time_point	country	Chao1	time_point	country	Simpson
6	Fin	20	6	Fin	0.204205
6	Mw	20.3333	6	Fin	0.25819
6	Fin	22.6667	6	Mw	0.276453
6	Mw	23.3333	6	Mw	0.403253
6	Fin	24.6667	6	Mw	0.423923
6	Fin	25	6	Mw	0.448313
6	Fin	27.4286	6	Mw	0.457209
6	Fin	28.4286	6	Fin	0.480121
6	Fin	28.5	6	Mw	0.528602
6	Fin	28.5	6	Fin	0.531425
6	Mw	29	6	Mw	0.543688
6	Fin	29.3333	6	Fin	0.604637
6	Fin	30.6667	6	Fin	0.609676
6	Mw	30.6667	6	Fin	0.612991
6	Fin	31.25	6	Fin	0.618727
6	Fin	31.5	6	Mw	0.640182
6	Fin	31.875	6	Mw	0.648422
6	Fin	32.75	6	Mw	0.671644
6	Mw	33.1429	6	Fin	0.674627
6	Mw	33.25	6	Fin	0.685623
6	Mw	33.6667	6	Fin	0.688883
6	Fin	35.2	6	Fin	0.688885
6	Mw	35.2727	6	Fin	0.689185
6	Fin	35.5	6	Mw	0.691879
6	Fin	35.6	6	Fin	0.701845
6	Fin	37.6667	6	Fin	0.703206
6	Mw	37.75	6	Mw	0.705963
6	Fin	38	6	Mw	0.70726
6	Mw	38.5	6	Mw	0.708484
6	Fin	39	6	Mw	0.7109
6	Fin	40.2	6	Fin	0.71418
6	Fin	41.3333	6	Mw	0.723609
6	Fin	41.75	6	Mw	0.723808
6	Fin	42	6	Fin	0.726266
6	Mw	45	6	Mw	0.729207
6	Mw	45.25	6	Fin	0.743559
6	Mw	45.5	6	Mw	0.747401
6	Fin	47	6	Fin	0.750231
6	Fin	48	6	Mw	0.755458
6	Mw	48.2	6	Mw	0.75826
6	Fin	48.5	6	Mw	0.761472
6	Fin	48.5455	6	Mw	0.761607
6	Mw	49.4286	6	Mw	0.766034
6	Fin	50.3333	6	Mw	0.767543
6	Fin	50.75	6	Mw	0.76909
6	Mw	53	6	Fin	0.776574
6	Fin	53.2	6	Fin	0.784666
6	Mw	54	6	Mw	0.791396
6	Fin	55	6	Fin	0.793725
6	Mw	55	6	Fin	0.794256
6	Mw	57.5	6	Fin	0.794536
6	Mw	57.5	6	Fin	0.796231
6	Fin	58.2	6	Fin	0.79936
6	Fin	60	6	Mw	0.805652
6	Mw	60.5	6	Fin	0.812663
6	Mw	61.5	6	Mw	0.816966
6	Mw	62.6875	6	Mw	0.817145
6	Fin	63.6667	6	Fin	0.820819
6	Mw	64.375	6	Mw	0.822155
6	Mw	65	6	Mw	0.824261
6	Mw	66.6667	6	Mw	0.834423
6	Fin	69	6	Fin	0.836075
6	Fin	70	6	Fin	0.837225
6	Mw	72.5	6	Fin	0.837263
6	Mw	73	6	Fin	0.839162
6	Fin	73.2	6	Fin	0.839765
6	Mw	74.0909	6	Mw	0.843988
6	Mw	77.375	6	Fin	0.847512
6	Mw	88.0909	6	Fin	0.848839
6	Mw	90.1429	6	Mw	0.850494
6	Mw	91.8571	6	Fin	0.853825
6	Fin	97.1667	6	Fin	0.8569
6	Fin	100.5	6	Fin	0.862265
6	Mw	105.077	6	Fin	0.868331
6	Mw	114.789	6	Mw	0.869085
6	Mw	168.333	6	Fin	0.883372
18	Fin	26.25	18	Mw	0.521027
18	Mw	39.6	18	Mw	0.536514
18	Fin	42.6	18	Fin	0.537414
18	Fin	43	18	Fin	0.550659
18	Mw	43.5	18	Mw	0.55457
18	Fin	45	18	Fin	0.558887
18	Mw	47.875	18	Mw	0.560266
18	Fin	48.2	18	Fin	0.59085
18	Mw	49	18	Mw	0.597197
18	Fin	49.5	18	Mw	0.626381
18	Fin	50	18	Mw	0.637407
18	Mw	50.75	18	Mw	0.642503
18	Mw	53	18	Mw	0.651887
18	Mw	55	18	Mw	0.660148
18	Mw	56.5	18	Mw	0.698266
18	Mw	57.1	18	Fin	0.716999
18	Fin	58	18	Mw	0.727203
18	Fin	58.1667	18	Mw	0.731199
18	Mw	59.1667	18	Mw	0.750613
18	Fin	60.6	18	Mw	0.76144
18	Mw	60.8	18	Mw	0.762077
18	Fin	61.5	18	Fin	0.77257
18	Fin	63.2	18	Mw	0.778167
18	Mw	63.375	18	Mw	0.779013
18	Fin	63.75	18	Mw	0.784955
18	Fin	64.75	18	Mw	0.785921
18	Fin	64.9091	18	Mw	0.793119
18	Mw	66.1667	18	Fin	0.798606
18	Mw	67.3636	18	Fin	0.811638
18	Mw	67.6667	18	Fin	0.815771
18	Fin	69.9091	18	Fin	0.818075
18	Mw	70.1111	18	Fin	0.819259
18	Mw	71	18	Mw	0.824271
18	Fin	71.4286	18	Mw	0.824855
18	Fin	71.75	18	Fin	0.824998
18	Fin	74.2727	18	Fin	0.830699
18	Fin	74.5	18	Fin	0.832578
18	Fin	75	18	Fin	0.835261
18	Mw	79.4286	18	Fin	0.83788
18	Mw	79.5	18	Mw	0.838606
18	Mw	80.3	18	Mw	0.846563
18	Fin	80.4286	18	Mw	0.847262
18	Mw	82	18	Mw	0.857535
18	Fin	82.1111	18	Fin	0.85834
18	Fin	82.5	18	Fin	0.859829
18	Mw	82.75	18	Mw	0.860723
18	Mw	85	18	Fin	0.864962
18	Fin	86	18	Fin	0.865712
18	Mw	88.5455	18	Fin	0.866999
18	Mw	88.7692	18	Fin	0.878127
18	Mw	89.25	18	Fin	0.880937
18	Mw	90.1538	18	Fin	0.884366
18	Mw	90.8333	18	Fin	0.887275
18	Fin	94.5714	18	Mw	0.889644
18	Fin	94.875	18	Mw	0.889825
18	Fin	95.1429	18	Fin	0.890948
18	Fin	96.1111	18	Mw	0.891746
18	Mw	98.5	18	Mw	0.892801
18	Fin	99.1111	18	Mw	0.89825
18	Fin	100.429	18	Fin	0.900464
18	Fin	101.875	18	Fin	0.906073
18	Fin	103.077	18	Mw	0.906731
18	Mw	104.917	18	Fin	0.907586
18	Mw	106.5	18	Mw	0.917038
18	Mw	115.545	18	Fin	0.918293
18	Fin	119	18	Fin	0.92454
18	Fin	120	18	Mw	0.925557
18	Fin	123.143	18	Fin	0.926496
18	Fin	124.111	18	Mw	0.932045
18	Mw	125.167	18	Fin	0.938034
18	Mw	129.588	18	Fin	0.938449
18	Mw	130.062	18	Fin	0.940029
18	Mw	132	18	Fin	0.942242
18	Fin	133	18	Fin	0.944204
18	Fin	141.476	18	Fin	0.94623
18	Fin	145	18	Fin	0.955518
18	Mw	172.4	18	Mw	0.961255
18	Mw	196.897	18	Fin	0.96515
18	Mw	244.769	18	Mw	0.965225
30	Mw	47	30	Mw	0.539615
30	Fin	49	30	Mw	0.572888
30	Mw	49.75	30	Mw	0.600166
30	Fin	57.5	30	Mw	0.633283
30	Fin	59.6667	30	Mw	0.645874
30	Mw	60.2308	30	Mw	0.690704
30	Mw	60.5455	30	Mw	0.727228
30	Mw	62.5	30	Mw	0.745825
30	Mw	62.5455	30	Mw	0.747103
30	Fin	68.75	30	Mw	0.749918
30	Fin	69.9091	30	Mw	0.762195
30	Fin	70.3	30	Fin	0.773668
30	Fin	70.5833	30	Mw	0.776461
30	Fin	75.6	30	Fin	0.783198
30	Fin	76	30	Mw	0.783251
30	Fin	76.5714	30	Fin	0.785157
30	Fin	79.1429	30	Mw	0.791946
30	Fin	81.5	30	Mw	0.802849
30	Mw	83.1	30	Mw	0.820019
30	Mw	85.4286	30	Fin	0.824792
30	Fin	85.9286	30	Mw	0.830473
30	Mw	87.4	30	Mw	0.843713
30	Fin	89.875	30	Mw	0.853273
30	Mw	95.2727	30	Mw	0.853521
30	Mw	95.6875	30	Fin	0.857281
30	Fin	95.8667	30	Fin	0.858026
30	Mw	96	30	Mw	0.861663
30	Fin	96.8667	30	Mw	0.863205
30	Fin	98	30	Fin	0.863371
30	Mw	98.9375	30	Mw	0.8634
30	Mw	102	30	Mw	0.864977
30	Fin	102.5	30	Mw	0.867759
30	Mw	103.25	30	Mw	0.870951
30	Mw	105.647	30	Mw	0.871172
30	Fin	105.875	30	Fin	0.875884
30	Mw	109.071	30	Fin	0.883344
30	Fin	110.118	30	Mw	0.884239
30	Mw	113.071	30	Mw	0.887308
30	Mw	115.118	30	Fin	0.89161
30	Fin	119.375	30	Mw	0.892648
30	Mw	122	30	Fin	0.893864
30	Mw	122.071	30	Fin	0.897769
30	Mw	123.667	30	Fin	0.90538
30	Mw	123.714	30	Fin	0.905489
30	Fin	127	30	Fin	0.906158
30	Mw	127.75	30	Fin	0.908781
30	Fin	128.667	30	Mw	0.91044
30	Mw	133	30	Mw	0.911173
30	Mw	133.3	30	Fin	0.912373
30	Mw	133.4	30	Fin	0.918213
30	Mw	135.5	30	Mw	0.921421
30	Fin	145.158	30	Mw	0.925648
30	Mw	149.176	30	Fin	0.929634
30	Mw	154.5	30	Mw	0.930904
30	Mw	157	30	Fin	0.931698
30	Mw	158.647	30	Mw	0.937044
30	Mw	161.5	30	Mw	0.937059
30	Mw	164.25	30	Fin	0.939278
30	Fin	171.462	30	Mw	0.940122
30	Mw	176	30	Fin	0.941313
30	Mw	177.042	30	Mw	0.941364
30	Mw	180	30	Fin	0.946122
30	Mw	198.955	30	Mw	0.949959
30	Mw	212.667	30	Fin	0.959645
30	Mw	219.778	30	Fin	0.963755

## Sheet: Fig3
country	time_point	adenov	country	time_point	enterov	country	time_point	parechov	country	time_point	rhinov	country	time_point	rotav	country	time_point	norov	country	time_point	crypto	country	time_point	giardia
Fin	6	0	Fin	6	0	Fin	6	0	Fin	6	0	Fin	6	0	Fin	6	0	Fin	6	0	Fin	6	0
Fin	18	0	Fin	18	0	Fin	18	0	Fin	18	0	Fin	18	0	Fin	18	0	Fin	18	0	Fin	18	0
Fin	6	0	Fin	6	0	Fin	6	0	Fin	6	0	Fin	6	0	Fin	6	0	Fin	6	0	Fin	6	0
Fin	18	0	Fin	18	0	Fin	6	0	Fin	18	0	Fin	18	0	Fin	18	0	Fin	18	0	Fin	18	0
Fin	6	0	Fin	6	0	Fin	18	0	Fin	6	0	Fin	6	0	Fin	6	0	Fin	6	0	Fin	6	0
Fin	18	0	Fin	18	0	Fin	6	0	Fin	18	0	Fin	6	0	Fin	18	0	Fin	18	0	Fin	18	0
Fin	6	0	Fin	6	0	Fin	18	0	Fin	6	0	Fin	6	0	Fin	6	0	Fin	6	0	Fin	6	0
Fin	6	0	Fin	6	0	Fin	30	0	Fin	6	0	Fin	18	0	Fin	6	0	Fin	6	0	Fin	6	0
Fin	18	0	Fin	18	0	Fin	6	0	Fin	18	0	Fin	30	0	Fin	18	0	Fin	18	0	Fin	18	0
Fin	30	0	Fin	30	0	Fin	18	0	Fin	30	0	Fin	6	0	Fin	30	0	Fin	30	0	Fin	30	0
Fin	6	0	Fin	6	0	Fin	6	0	Fin	6	0	Fin	18	0	Fin	6	0	Fin	6	0	Fin	6	0
Fin	6	0	Fin	18	0	Fin	6	0	Fin	18	0	Fin	6	0	Fin	18	0	Fin	18	0	Fin	18	0
Fin	18	0	Fin	6	0	Fin	18	0	Fin	18	0	Fin	18	0	Fin	6	0	Fin	6	0	Fin	6	0
Fin	6	0	Fin	18	0	Fin	6	0	Fin	6	0	Fin	6	0	Fin	18	0	Fin	18	0	Fin	18	0
Fin	18	0	Fin	30	0	Fin	18	0	Fin	18	0	Fin	18	0	Fin	6	0	Fin	6	0	Fin	6	0
Fin	30	0	Fin	6	0	Fin	30	0	Fin	30	0	Fin	30	0	Fin	18	0	Fin	18	0	Fin	18	0
Fin	6	0	Fin	18	0	Fin	6	0	Fin	6	0	Fin	6	0	Fin	30	0	Fin	30	0	Fin	30	0
Fin	18	0	Fin	6	0	Fin	18	0	Fin	18	0	Fin	18	0	Fin	6	0	Fin	6	0	Fin	6	0
Fin	6	0	Fin	18	0	Fin	6	0	Fin	6	0	Fin	6	0	Fin	18	0	Fin	18	0	Fin	18	0
Fin	18	0	Fin	30	0	Fin	18	0	Fin	18	0	Fin	18	0	Fin	6	0	Fin	6	0	Fin	6	0
Fin	30	0	Fin	6	0	Fin	30	0	Fin	30	0	Fin	30	0	Fin	18	0	Fin	18	0	Fin	18	0
Fin	6	0	Fin	18	0	Fin	6	0	Fin	6	0	Fin	6	0	Fin	30	0	Fin	30	0	Fin	30	0
Fin	18	0	Fin	30	0	Fin	18	0	Fin	18	0	Fin	18	0	Fin	6	0	Fin	6	0	Fin	6	0
Fin	30	0	Fin	6	0	Fin	6	0	Fin	30	0	Fin	30	0	Fin	18	0	Fin	18	0	Fin	18	0
Fin	6	0	Fin	6	0	Fin	18	0	Fin	6	0	Fin	6	0	Fin	30	0	Fin	30	0	Fin	30	0
Fin	18	0	Fin	18	0	Fin	6	0	Fin	18	0	Fin	18	0	Fin	6	0	Fin	6	0	Fin	6	0
Fin	6	0	Fin	6	0	Fin	18	0	Fin	6	0	Fin	6	0	Fin	18	0	Fin	18	0	Fin	18	0
Fin	18	0	Fin	18	0	Fin	6	0	Fin	18	0	Fin	18	0	Fin	6	0	Fin	6	0	Fin	6	0
Fin	6	0	Fin	30	0	Fin	18	0	Fin	6	0	Fin	6	0	Fin	18	0	Fin	18	0	Fin	18	0
Fin	18	0	Fin	6	0	Fin	30	0	Fin	18	0	Fin	18	0	Fin	6	0	Fin	6	0	Fin	6	0
Fin	30	0	Fin	18	0	Fin	6	0	Fin	30	0	Fin	30	0	Fin	18	0	Fin	18	0	Fin	18	0
Fin	6	0	Fin	30	0	Fin	18	0	Fin	30	0	Fin	6	0	Fin	30	0	Fin	30	0	Fin	30	0
Fin	30	0	Fin	6	0	Fin	30	0	Fin	6	0	Fin	18	0	Fin	6	0	Fin	6	0	Fin	6	0
Fin	6	0	Fin	18	0	Fin	6	0	Fin	18	0	Fin	30	0	Fin	18	0	Fin	18	0	Fin	18	0
Fin	18	0	Fin	30	0	Fin	18	0	Fin	30	0	Fin	6	0	Fin	30	0	Fin	30	0	Fin	30	0
Fin	30	0	Fin	6	0	Fin	30	0	Fin	6	0	Fin	18	0	Fin	6	0	Fin	6	0	Fin	6	0
Fin	6	0	Fin	18	0	Fin	6	0	Fin	18	0	Fin	30	0	Fin	18	0	Fin	18	0	Fin	18	0
Fin	18	0	Fin	30	0	Fin	18	0	Fin	30	0	Fin	6	0	Fin	30	0	Fin	30	0	Fin	30	0
Fin	30	0	Fin	6	0	Fin	30	0	Fin	6	0	Fin	18	0	Fin	6	0	Fin	6	0	Fin	6	0
Fin	6	0	Fin	18	0	Fin	6	0	Fin	18	0	Fin	30	0	Fin	18	0	Fin	18	0	Fin	18	0
Fin	18	0	Fin	6	0	Fin	18	0	Fin	6	0	Fin	6	0	Fin	30	0	Fin	30	0	Fin	30	0
Fin	6	0	Fin	18	0	Fin	6	0	Fin	18	0	Fin	18	0	Fin	6	0	Fin	6	0	Fin	6	0
Fin	30	0	Fin	30	0	Fin	18	0	Fin	30	0	Fin	18	0	Fin	18	0	Fin	18	0	Fin	18	0
Fin	6	0	Fin	6	0	Fin	30	0	Fin	6	0	Fin	30	0	Fin	18	0	Fin	6	0	Fin	6	0
Fin	18	0	Fin	18	0	Fin	6	0	Fin	18	0	Fin	6	0	Fin	30	0	Fin	18	0	Fin	18	0
Fin	30	0	Fin	30	0	Fin	18	0	Fin	30	0	Fin	18	0	Fin	6	0	Fin	30	0	Fin	30	0
Fin	6	0	Fin	6	0	Fin	30	0	Fin	6	0	Fin	30	0	Fin	18	0	Fin	6	0	Fin	6	0
Fin	18	0	Fin	30	0	Fin	6	0	Fin	18	0	Fin	6	0	Fin	30	0	Fin	18	0	Fin	18	0
Fin	30	0	Fin	6	0	Fin	30	0	Fin	30	0	Fin	18	0	Fin	6	0	Fin	30	0	Fin	30	0
Fin	6	0	Fin	18	0	Fin	18	0	Fin	6	0	Fin	30	0	Fin	18	0	Fin	6	0	Fin	6	0
Fin	18	0	Fin	30	0	Fin	30	0	Fin	18	0	Fin	6	0	Fin	30	0	Fin	18	0	Fin	18	0
Fin	30	0	Fin	6	0	Fin	6	0	Fin	30	0	Fin	18	0	Fin	6	0	Fin	30	0	Fin	30	0
Fin	6	0	Fin	18	0	Fin	18	0	Fin	6	0	Fin	30	0	Fin	18	0	Fin	6	0	Fin	6	0
Fin	18	0	Fin	30	0	Fin	30	0	Fin	18	0	Fin	6	0	Fin	30	0	Fin	18	0	Fin	18	0
Fin	6	0	Fin	6	0	Fin	6	0	Fin	30	0	Fin	18	0	Fin	6	0	Fin	30	0	Fin	30	0
Fin	18	0	Fin	18	0	Fin	18	0	Fin	6	0	Fin	30	0	Fin	18	0	Fin	6	0	Fin	6	0
Fin	6	0	Fin	6	0	Fin	6	0	Fin	18	0	Fin	6	0	Fin	30	0	Fin	18	0	Fin	18	0
Fin	18	0	Fin	18	0	Fin	18	0	Fin	6	0	Fin	18	0	Fin	6	0	Fin	30	0	Fin	30	0
Fin	30	0	Fin	30	0	Fin	30	0	Fin	18	0	Fin	6	0	Fin	18	0	Fin	6	0	Fin	6	0
Fin	6	0	Fin	6	0	Fin	6	0	Fin	30	0	Fin	18	0	Fin	6	0	Fin	18	0	Fin	18	0
Fin	18	0	Fin	18	0	Fin	18	0	Fin	6	0	Fin	30	0	Fin	18	0	Fin	6	0	Fin	6	0
Fin	30	0	Fin	30	0	Fin	30	0	Fin	18	0	Fin	6	0	Fin	30	0	Fin	18	0	Fin	18	0
Fin	6	0	Fin	6	0	Fin	6	0	Fin	30	0	Fin	18	0	Fin	6	0	Fin	30	0	Fin	30	0
Fin	18	0	Fin	18	0	Fin	18	0	Fin	6	0	Fin	30	0	Fin	18	0	Fin	6	0	Fin	6	0
Fin	30	0	Fin	30	0	Fin	30	0	Fin	18	0	Fin	6	0	Fin	30	0	Fin	18	0	Fin	18	0
Fin	6	0	Fin	6	0	Fin	6	0	Fin	30	0	Fin	18	0	Fin	6	0	Fin	30	0	Fin	30	0
Fin	18	0	Fin	18	0	Fin	18	0	Fin	6	0	Fin	30	0	Fin	18	0	Fin	6	0	Fin	6	0
Fin	30	0	Fin	30	0	Fin	30	0	Fin	18	0	Fin	6	0	Fin	30	0	Fin	18	0	Fin	18	0
Fin	6	0	Fin	6	0	Fin	6	0	Fin	30	0	Fin	18	0	Fin	6	0	Fin	30	0	Fin	30	0
Fin	18	0	Fin	18	0	Fin	18	0	Fin	18	0	Fin	30	0	Fin	18	0	Fin	6	0	Fin	6	0
Fin	30	0	Fin	30	0	Fin	30	0	Fin	30	0	Fin	6	0	Fin	30	0	Fin	18	0	Fin	18	0
Fin	6	0	Fin	6	0	Fin	6	0	Fin	6	0	Fin	18	0	Fin	6	0	Fin	30	0	Fin	30	0
Fin	18	0	Fin	18	0	Fin	18	0	Fin	18	0	Fin	30	0	Fin	18	0	Fin	6	0	Fin	6	0
Fin	6	0	Fin	6	0	Fin	6	0	Fin	18	0	Fin	6	0	Fin	30	0	Fin	18	0	Fin	18	0
Fin	18	0	Fin	18	0	Fin	18	0	Fin	6	0	Fin	18	0	Fin	6	0	Fin	30	0	Fin	30	0
Fin	6	0	Fin	6	0	Fin	6	0	Fin	18	0	Fin	6	0	Fin	18	0	Fin	6	0	Fin	6	0
Fin	18	0	Fin	18	0	Fin	18	0	Fin	30	0	Fin	18	0	Fin	6	0	Fin	18	0	Fin	18	0
Fin	30	0	Fin	30	0	Fin	30	0	Fin	6	0	Fin	6	0	Fin	18	0	Fin	6	0	Fin	6	0
Fin	6	0	Fin	6	0	Fin	6	0	Fin	18	0	Fin	18	0	Fin	6	0	Fin	18	0	Fin	18	0
Fin	18	0	Fin	18	0	Fin	18	0	Fin	6	0	Fin	30	0	Fin	18	0	Fin	6	0	Fin	6	0
Fin	6	0	Fin	6	0	Fin	6	0	Fin	18	0	Fin	6	0	Fin	30	0	Fin	18	0	Fin	18	0
Fin	18	0	Fin	18	0	Fin	18	0	Fin	30	0	Fin	18	0	Fin	6	0	Fin	30	0	Fin	30	0
Fin	30	0	Fin	30	0	Fin	30	0	Fin	6	0	Fin	6	0	Fin	18	0	Fin	6	0	Fin	6	0
Fin	6	0	Fin	6	0	Fin	6	0	Fin	18	0	Fin	18	0	Fin	6	0	Fin	18	0	Fin	18	0
Fin	18	0	Fin	18	0	Fin	18	0	Fin	6	0	Fin	30	0	Fin	18	0	Fin	6	0	Fin	6	0
Fin	30	0	Fin	30	0	Fin	30	0	Fin	18	0	Fin	6	0	Fin	30	0	Fin	18	0	Fin	18	0
Fin	6	0	Fin	6	0	Fin	6	0	Fin	30	0	Fin	18	0	Fin	6	0	Fin	30	0	Fin	30	0
Fin	18	0	Fin	18	0	Fin	18	0	Fin	30	0	Fin	30	0	Fin	18	0	Fin	6	0	Fin	6	0
Fin	30	0	Fin	30	0	Fin	30	0	Fin	6	0	Fin	6	0	Fin	30	0	Fin	18	0	Fin	18	0
Fin	6	0	Fin	6	0	Fin	6	0	Fin	18	0	Fin	18	0	Fin	6	0	Fin	30	0	Fin	30	0
Fin	18	0	Fin	18	0	Fin	18	0	Fin	30	0	Fin	30	0	Fin	18	0	Fin	6	0	Fin	6	0
Fin	6	0	Fin	30	0	Fin	30	0	Fin	6	0	Fin	6	0	Fin	30	0	Fin	18	0	Fin	18	0
Fin	18	0	Fin	6	0	Fin	6	0	Fin	18	0	Fin	18	0	Fin	18	0	Fin	30	0	Fin	30	0
Fin	30	0	Fin	18	0	Fin	18	0	Fin	30	0	Fin	30	0	Fin	30	0	Fin	6	0	Fin	6	0
Fin	6	0	Fin	30	0	Fin	30	0	Mw	6	0	Fin	6	0	Fin	6	0	Fin	18	0	Fin	18	0
Fin	18	0	Fin	6	0	Fin	6	0	Mw	18	0	Fin	18	0	Fin	18	0	Fin	30	0	Fin	30	0
Fin	30	0	Fin	18	0	Fin	18	0	Mw	30	0	Fin	30	0	Fin	30	0	Fin	6	0	Fin	6	0
Mw	18	0	Fin	30	0	Fin	30	0	Mw	18	0	Fin	6	0	Fin	6	0	Fin	18	0	Fin	18	0
Mw	30	0	Mw	6	0	Mw	18	0	Mw	30	0	Fin	18	0	Fin	18	0	Fin	30	0	Fin	30	0
Mw	18	0	Mw	18	0	Mw	18	0	Mw	6	0	Fin	30	0	Fin	30	0	Fin	6	0	Fin	6	0
Mw	30	0	Mw	18	0	Mw	30	0	Mw	18	0	Mw	6	0	Mw	18	0	Fin	18	0	Fin	18	0
Mw	6	0	Mw	30	0	Mw	6	0	Mw	30	0	Mw	18	0	Mw	30	0	Fin	30	0	Fin	30	0
Mw	6	0	Mw	18	0	Mw	30	0	Mw	6	0	Mw	30	0	Mw	18	0	Mw	6	0	Mw	6	0
Mw	18	0	Mw	6	0	Mw	18	0	Mw	18	0	Mw	18	0	Mw	30	0	Mw	18	0	Mw	6	0
Mw	6	0	Mw	30	0	Mw	30	0	Mw	30	0	Mw	30	0	Mw	6	0	Mw	30	0	Mw	6	0
Mw	18	0	Mw	30	0	Mw	6	0	Mw	6	0	Mw	6	0	Mw	18	0	Mw	18	0	Mw	18	0
Mw	30	0	Mw	6	0	Mw	18	0	Mw	18	0	Mw	18	0	Mw	30	0	Mw	30	0	Mw	6	0
Mw	6	0	Mw	6	0	Mw	30	0	Mw	30	0	Mw	30	0	Mw	6	0	Mw	6	0	Mw	6	0
Mw	18	0	Mw	6	0	Mw	18	0	Mw	18	0	Mw	6	0	Mw	18	0	Mw	18	0	Mw	6	0
Mw	30	0	Mw	30	0	Mw	30	0	Mw	6	0	Mw	18	0	Mw	30	0	Mw	30	0	Mw	18	0
Mw	6	0	Mw	30	0	Mw	30	0	Mw	18	0	Mw	30	0	Mw	6	0	Mw	6	0	Mw	6	0
Mw	18	0	Mw	6	0	Mw	6	0	Mw	30	0	Mw	6	0	Mw	18	0	Mw	18	0	Mw	30	0
Mw	6	0	Mw	30	0	Mw	18	0	Mw	6	0	Mw	18	0	Mw	30	0	Mw	30	0	Mw	6	0
Mw	18	0	Mw	30	0	Mw	30	0	Mw	18	0	Mw	30	0	Mw	6	0	Mw	6	0	Mw	6	0
Mw	30	0	Mw	30	0	Mw	6	0	Mw	30	0	Mw	6	0	Mw	18	0	Mw	18	0	Mw	6	0
Mw	6	0	Mw	6	0	Mw	18	0	Mw	18	0	Mw	18	0	Mw	30	0	Mw	30	0	Mw	18	0
Mw	30	0	Mw	30	0	Mw	30	0	Mw	6	0	Mw	30	0	Mw	6	0	Mw	18	0	Mw	18	0
Mw	18	0	Mw	18	0	Mw	6	0	Mw	18	0	Mw	6	0	Mw	18	0	Mw	30	0	Mw	30	0
Mw	6	0	Fin	6	1	Mw	30	0	Mw	30	0	Mw	18	0	Mw	30	0	Mw	6	0	Mw	6	0
Mw	18	0	Fin	18	1	Mw	6	0	Mw	6	0	Mw	30	0	Mw	6	0	Mw	18	0	Mw	18	0
Mw	30	0	Fin	18	1	Mw	18	0	Mw	18	0	Mw	6	0	Mw	18	0	Mw	30	0	Mw	6	0
Mw	6	0	Fin	18	1	Mw	30	0	Mw	6	0	Mw	18	0	Mw	30	0	Mw	6	0	Mw	18	0
Mw	30	0	Mw	6	1	Mw	6	0	Mw	18	0	Mw	30	0	Mw	6	0	Mw	30	0	Mw	6	0
Mw	6	0	Mw	18	1	Mw	18	0	Mw	18	0	Mw	6	0	Mw	18	0	Mw	30	0	Mw	6	0
Mw	18	0	Mw	30	1	Mw	30	0	Mw	30	0	Mw	18	0	Mw	30	0	Mw	6	0	Mw	18	0
Mw	6	0	Mw	18	1	Mw	6	0	Mw	18	0	Mw	30	0	Mw	18	0	Mw	18	0	Mw	6	0
Mw	6	0	Mw	30	1	Mw	30	0	Mw	18	0	Mw	6	0	Mw	30	0	Mw	30	0	Mw	6	0
Mw	18	0	Mw	6	1	Mw	6	0	Mw	30	0	Mw	18	0	Mw	18	0	Mw	6	0	Mw	18	0
Mw	30	0	Mw	18	1	Mw	18	0	Mw	6	0	Mw	30	0	Mw	30	0	Mw	18	0	Mw	18	0
Mw	6	0	Mw	30	1	Mw	30	0	Mw	18	0	Mw	6	0	Mw	6	0	Mw	30	0	Mw	6	0
Mw	18	0	Mw	18	1	Mw	6	0	Mw	30	0	Mw	18	0	Mw	18	0	Mw	6	0	Mw	18	0
Mw	6	0	Mw	30	1	Mw	18	0	Mw	18	0	Mw	30	0	Mw	30	0	Mw	18	0	Mw	6	0
Mw	18	0	Mw	6	1	Mw	6	0	Mw	6	0	Mw	6	0	Mw	18	0	Mw	30	0	Mw	18	0
Mw	6	0	Mw	30	1	Mw	18	0	Mw	30	0	Mw	18	0	Mw	30	0	Mw	18	0	Mw	6	0
Mw	18	0	Mw	6	1	Mw	30	0	Mw	18	0	Mw	30	0	Mw	6	0	Mw	6	0	Mw	18	0
Mw	30	0	Mw	18	1	Mw	18	0	Mw	30	0	Mw	18	0	Mw	18	0	Mw	18	0	Mw	30	0
Mw	30	0	Mw	30	1	Mw	6	0	Mw	18	0	Mw	30	0	Mw	30	0	Mw	30	0	Mw	6	0
Mw	6	0	Mw	6	1	Mw	18	0	Mw	30	0	Mw	6	0	Mw	6	0	Mw	6	0	Mw	6	0
Mw	6	0	Mw	30	1	Mw	30	0	Mw	6	0	Mw	18	0	Mw	18	0	Mw	18	0	Mw	18	0
Mw	30	0	Mw	6	1	Mw	18	0	Mw	18	0	Mw	30	0	Mw	30	0	Mw	6	0	Mw	30	0
Mw	6	0	Mw	18	1	Mw	30	0	Mw	30	0	Mw	6	0	Mw	6	0	Mw	18	0	Mw	6	0
Mw	18	0	Mw	6	1	Mw	6	0	Mw	18	0	Mw	18	0	Mw	18	0	Mw	30	0	Mw	18	0
Mw	18	0	Mw	18	1	Mw	30	0	Mw	30	0	Mw	30	0	Mw	30	0	Mw	18	0	Mw	18	0
Mw	30	0	Mw	30	1	Mw	18	0	Mw	18	0	Mw	6	0	Mw	6	0	Mw	30	0	Mw	6	0
Mw	6	0	Mw	6	1	Mw	6	0	Mw	18	0	Mw	18	0	Mw	18	0	Mw	6	0	Mw	18	0
Mw	18	0	Mw	18	1	Mw	18	0	Mw	18	0	Mw	30	0	Mw	30	0	Mw	18	0	Mw	6	0
Mw	18	0	Mw	30	1	Mw	30	0	Mw	30	0	Mw	18	0	Mw	6	0	Mw	30	0	Mw	6	0
Mw	6	0	Mw	6	1	Mw	6	0	Mw	6	0	Mw	30	0	Mw	18	0	Mw	6	0	Mw	6	0
Mw	30	0	Mw	30	1	Mw	18	0	Mw	18	0	Mw	6	0	Mw	30	0	Mw	18	0	Mw	6	0
Mw	18	0	Mw	18	1	Mw	6	0	Mw	30	0	Mw	18	0	Mw	18	0	Mw	30	0	Mw	18	0
Mw	30	0	Mw	18	1	Mw	30	0	Mw	18	0	Mw	30	0	Mw	30	0	Mw	6	0	Mw	30	0
Mw	6	0	Mw	6	1	Mw	30	0	Mw	30	0	Mw	6	0	Mw	6	0	Mw	30	0	Mw	30	0
Mw	18	0	Mw	18	1	Mw	18	0	Mw	30	0	Mw	18	0	Mw	18	0	Mw	6	0	Mw	6	0
Mw	30	0	Mw	30	1	Mw	18	0	Mw	18	0	Mw	30	0	Mw	30	0	Mw	18	0	Mw	18	0
Mw	6	0	Mw	6	1	Mw	30	0	Mw	30	0	Mw	6	0	Mw	18	0	Mw	30	0	Mw	6	0
Mw	18	0	Mw	18	1	Mw	18	0	Mw	18	0	Mw	18	0	Mw	30	0	Mw	18	0	Mw	6	0
Mw	6	0	Mw	30	1	Mw	30	0	Mw	30	0	Mw	30	0	Mw	30	0	Mw	30	0	Mw	6	0
Mw	18	0	Mw	6	1	Mw	18	0	Mw	30	0	Mw	6	0	Mw	6	0	Mw	18	0	Mw	18	0
Mw	30	0	Mw	18	1	Mw	30	0	Mw	6	0	Mw	18	0	Mw	18	0	Mw	30	0	Mw	30	0
Mw	6	0	Mw	30	1	Mw	6	0	Mw	30	0	Mw	30	0	Mw	30	0	Mw	6	0	Mw	18	1
Mw	18	0	Mw	18	1	Mw	18	0	Mw	6	0	Mw	18	0	Mw	6	0	Mw	18	0	Mw	30	1
Mw	30	0	Mw	30	1	Mw	30	0	Mw	18	0	Mw	30	0	Mw	18	0	Mw	30	0	Mw	18	1
Mw	6	0	Mw	18	1	Mw	18	0	Mw	6	0	Mw	6	0	Mw	30	0	Mw	30	0	Mw	30	1
Mw	30	0	Mw	30	1	Mw	30	0	Mw	18	0	Mw	18	0	Mw	18	0	Mw	6	0	Mw	18	1
Mw	6	0	Mw	6	1	Mw	6	0	Mw	30	0	Mw	30	0	Mw	30	0	Mw	18	0	Mw	30	1
Mw	6	0	Mw	18	1	Mw	18	0	Mw	30	0	Mw	6	0	Mw	30	0	Mw	30	0	Mw	30	1
Mw	6	0	Mw	30	1	Mw	30	0	Mw	6	0	Mw	18	0	Mw	30	0	Mw	6	0	Mw	18	1
Mw	18	0	Mw	18	1	Mw	30	0	Mw	18	0	Mw	30	0	Mw	18	0	Mw	18	0	Mw	30	1
Mw	6	0	Mw	30	1	Mw	18	0	Mw	30	0	Mw	6	0	Mw	30	0	Mw	30	0	Mw	6	1
Mw	18	0	Mw	18	1	Mw	30	0	Mw	6	0	Mw	18	0	Mw	30	0	Mw	18	0	Mw	18	1
Mw	30	0	Mw	18	1	Mw	6	0	Mw	18	0	Mw	30	0	Mw	18	0	Mw	30	0	Mw	30	1
Mw	30	0	Mw	6	1	Mw	30	0	Mw	30	0	Mw	6	0	Mw	30	0	Mw	6	0	Mw	18	1
Fin	18	1	Mw	18	1	Mw	6	0	Mw	6	0	Mw	18	0	Mw	6	0	Mw	18	0	Mw	30	1
Fin	6	1	Mw	30	1	Mw	30	0	Mw	18	0	Mw	30	0	Mw	18	0	Mw	30	0	Mw	30	1
Fin	18	1	Mw	6	1	Mw	18	0	Mw	6	0	Mw	6	0	Mw	30	0	Mw	18	0	Mw	18	1
Fin	18	1	Mw	18	1	Mw	30	0	Mw	30	0	Mw	18	0	Mw	6	0	Mw	30	0	Mw	18	1
Fin	30	1	Mw	30	1	Mw	18	0	Fin	6	1	Mw	30	0	Mw	18	0	Mw	6	0	Mw	30	1
Fin	30	1	Mw	6	1	Mw	30	0	Fin	6	1	Mw	18	0	Mw	30	0	Mw	18	0	Mw	18	1
Mw	6	1	Mw	18	1	Mw	6	0	Fin	18	1	Mw	30	0	Mw	6	0	Mw	30	0	Mw	30	1
Mw	18	1	Mw	30	1	Mw	18	0	Fin	6	1	Mw	6	0	Mw	18	0	Mw	18	0	Mw	30	1
Mw	30	1	Mw	6	1	Fin	18	1	Fin	6	1	Mw	18	0	Mw	30	0	Mw	30	0	Mw	30	1
Mw	6	1	Mw	18	1	Fin	6	1	Fin	30	1	Mw	30	0	Mw	6	0	Mw	6	0	Mw	18	1
Mw	18	1	Mw	30	1	Fin	30	1	Fin	6	1	Mw	18	0	Mw	18	0	Mw	18	0	Mw	30	1
Mw	30	1	Mw	18	1	Fin	18	1	Fin	18	1	Mw	30	0	Mw	30	0	Mw	30	0	Mw	6	1
Mw	30	1	Mw	18	1	Fin	6	1	Mw	6	1	Mw	6	0	Mw	30	0	Mw	6	0	Mw	18	1
Mw	30	1	Mw	30	1	Mw	6	1	Mw	30	1	Mw	18	0	Mw	6	0	Mw	18	0	Mw	30	1
Mw	18	1	Mw	6	1	Mw	30	1	Mw	6	1	Mw	30	0	Mw	18	0	Mw	30	0	Mw	30	1
Mw	6	1	Mw	18	1	Mw	18	1	Mw	30	1	Mw	6	0	Mw	30	0	Mw	6	0	Mw	18	1
Mw	30	1	Mw	18	1	Mw	6	1	Mw	30	1	Mw	18	0	Mw	6	0	Mw	18	0	Mw	30	1
Mw	6	1	Mw	30	1	Mw	6	1	Mw	30	1	Mw	30	0	Mw	18	0	Mw	30	0	Mw	30	1
Mw	18	1	Mw	6	1	Mw	6	1	Mw	6	1	Mw	6	0	Mw	30	0	Mw	6	0	Mw	18	1
Mw	30	1	Mw	18	1	Mw	18	1	Mw	30	1	Mw	18	0	Mw	6	0	Mw	18	0	Mw	30	1
Mw	18	1	Mw	30	1	Mw	18	1	Mw	6	1	Mw	30	0	Mw	18	0	Mw	30	0	Mw	30	1
Mw	6	1	Mw	6	1	Mw	18	1	Mw	30	1	Mw	6	0	Mw	30	0	Mw	6	0	Mw	30	1
Mw	18	1	Mw	18	1	Mw	30	1	Mw	18	1	Mw	18	0	Mw	6	0	Mw	18	0	Mw	30	1
Mw	30	1	Mw	18	1	Mw	6	1	Mw	6	1	Mw	30	0	Mw	18	0	Mw	30	0	Mw	30	1
Mw	30	1	Mw	6	1	Mw	18	1	Mw	6	1	Mw	6	0	Mw	30	0	Mw	6	0	Mw	18	1
Mw	18	1	Mw	18	1	Mw	30	1	Mw	6	1	Mw	18	0	Fin	6	1	Mw	18	0	Mw	30	1
Mw	30	1	Mw	30	1	Mw	6	1	Mw	30	1	Mw	30	0	Fin	6	1	Mw	30	0	Mw	18	1
Mw	30	1	Mw	6	1	Mw	30	1	Mw	6	1	Mw	30	0	Mw	6	1	Mw	6	0	Mw	30	1
Mw	30	1	Mw	18	1	Mw	6	1	Mw	18	1	Mw	6	0	Mw	6	1	Mw	18	0	Mw	30	1
Mw	18	1	Mw	30	1	Mw	18	1	Mw	30	1	Mw	18	0	Mw	6	1	Mw	30	0	Mw	30	1
Mw	18	1	Mw	30	1	Mw	30	1	Mw	6	1	Mw	30	0	Mw	30	1	Mw	6	1	Mw	30	1
Mw	30	1	Mw	6	1	Mw	30	1	Mw	30	1	Mw	6	0	Mw	18	1	Mw	18	1	Mw	18	1
Mw	18	1	Mw	30	1	Mw	18	1	Mw	6	1	Mw	18	0	Mw	6	1	Mw	6	1	Mw	30	1
Mw	30	1	Mw	6	1	Mw	6	1	Mw	6	1	Mw	30	0	Mw	6	1	Mw	18	1	Mw	18	1
Mw	6	1	Mw	18	1	Mw	18	1	Mw	18	1	Mw	6	0	Mw	18	1	Mw	30	1	Mw	30	1
Mw	30	1	Mw	30	1	Mw	6	1	Mw	6	1	Mw	18	0	Mw	6	1	Mw	30	1	Mw	18	1
Mw	30	1	Mw	6	1	Mw	30	1	Mw	6	1	Mw	30	0	Mw	6	1	Mw	18	1	Mw	30	1
Mw	18	1	Mw	18	1	Mw	6	1	Mw	18	1	Mw	6	0	Mw	18	1	Mw	6	1	Mw	30	1
Mw	30	1	Mw	30	1	Mw	6	1	Mw	18	1	Mw	18	0	Mw	18	1	Mw	6	1	Mw	18	1
Mw	18	1	Mw	6	1	Mw	6	1	Mw	30	1	Mw	30	0	Mw	6	1	Mw	18	1	Mw	30	1
Mw	30	1	Mw	18	1	Mw	18	1	Mw	30	1	Fin	18	1	Mw	18	1	Mw	6	1	Mw	18	1
Mw	18	1	Mw	30	1	Mw	6	1	Mw	18	1	Fin	6	1	Mw	6	1	Mw	30	1	Mw	30	1
Mw	30	1	Fin	18	NA	Mw	18	1	Fin	18	NA	Fin	18	NA	Fin	18	NA	Fin	18	NA	Fin	18	NA
Mw	30	1	Fin	6	NA	Mw	6	1	Fin	6	NA	Fin	6	NA	Fin	6	NA	Fin	6	NA	Fin	6	NA
Mw	6	1	Fin	18	NA	Mw	6	1	Fin	18	NA	Fin	18	NA	Fin	18	NA	Fin	18	NA	Fin	18	NA
Mw	18	1	Mw	6	NA	Mw	30	1	Mw	6	NA	Mw	6	NA	Mw	6	NA	Mw	6	NA	Mw	6	NA
Fin	18	NA	Mw	6	NA	Fin	18	NA	Mw	6	NA	Mw	6	NA	Mw	6	NA	Mw	6	NA	Mw	6	NA
Fin	18	NA	Mw	6	NA	Fin	18	NA	Mw	6	NA	Mw	6	NA	Mw	6	NA	Mw	6	NA	Mw	6	NA

## Sheet: Fig 4 and 5
country	age	response	term	estimate	std.error	statistic	p.value	conf.low	conf.high
Fin	6 m	IL-10	(Intercept)	3.08073	0.577472	5.33487	7.49923e-06	1.90446	4.257
Fin	6 m	IL-10	sex	-0.917184	0.448993	-2.04276	0.0493866	-1.83175	-0.00261482
Fin	6 m	IL-10	waz	-0.00336039	0.236258	-0.0142233	0.98874	-0.484603	0.477882
Fin	6 m	IL-10	batch	0.708355	0.501508	1.41245	0.167469	-0.313183	1.72989
Fin	6 m	IL-10	breastfeeding	-0.766867	0.465453	-1.64757	0.109227	-1.71496	0.18123
Fin	6 m	IL-10	Otu43	-0.134909	0.269871	-0.499901	0.620565	-0.684619	0.414801
Fin	6 m	IL-10	(Intercept)	2.93781	0.51683	5.68429	2.71249e-06	1.88507	3.99056
Fin	6 m	IL-10	sex	-0.740535	0.428918	-1.72652	0.0938982	-1.61421	0.133142
Fin	6 m	IL-10	waz	-0.0794081	0.225077	-0.352805	0.726548	-0.537874	0.379058
Fin	6 m	IL-10	batch	0.636629	0.428455	1.48587	0.1471	-0.236105	1.50936
Fin	6 m	IL-10	breastfeeding	-0.576644	0.413596	-1.39422	0.172857	-1.41911	0.265824
Fin	6 m	IL-10	Otu126	-0.5091	0.243355	-2.09201	0.0444581	-1.0048	-0.0134023
Fin	6 m	IL-10	(Intercept)	3.08568	0.518031	5.95655	1.23093e-06	2.03049	4.14088
Fin	6 m	IL-10	sex	-0.905426	0.416894	-2.17184	0.0373891	-1.75461	-0.0562406
Fin	6 m	IL-10	waz	0.0108528	0.220863	0.0491382	0.961115	-0.43903	0.460735
Fin	6 m	IL-10	batch	0.592441	0.433114	1.36786	0.180884	-0.289783	1.47466
Fin	6 m	IL-10	breastfeeding	-0.695622	0.410203	-1.6958	0.0996336	-1.53118	0.139934
Fin	6 m	IL-10	Otu58	-0.446262	0.212631	-2.09877	0.0438166	-0.879377	-0.0131479
Fin	6 m	IL-10	(Intercept)	2.71642	0.52294	5.19451	1.12849e-05	1.65122	3.78161
Fin	6 m	IL-10	sex	-1.03122	0.412131	-2.50216	0.0176477	-1.8707	-0.191736
Fin	6 m	IL-10	waz	0.120612	0.223169	0.54045	0.592629	-0.333969	0.575193
Fin	6 m	IL-10	batch	1.11312	0.43191	2.5772	0.014774	0.233347	1.99289
Fin	6 m	IL-10	breastfeeding	-0.565162	0.408211	-1.38449	0.175788	-1.39666	0.266335
Fin	6 m	IL-10	Otu536	0.493573	0.213235	2.31469	0.0272011	0.0592281	0.927919
Fin	6 m	IL-10	(Intercept)	2.90009	0.536081	5.40981	6.02901e-06	1.80813	3.99205
Fin	6 m	IL-10	sex	-0.853198	0.435191	-1.96051	0.0586902	-1.73965	0.0332569
Fin	6 m	IL-10	waz	0.091206	0.234455	0.389013	0.699843	-0.386363	0.568775
Fin	6 m	IL-10	batch	0.803479	0.432502	1.85775	0.0724274	-0.0774982	1.68446
Fin	6 m	IL-10	breastfeeding	-0.677767	0.423374	-1.60087	0.119233	-1.54015	0.184617
Fin	6 m	IL-10	Otu356	-0.320124	0.217083	-1.47467	0.150074	-0.762307	0.122059
Fin	6 m	IL-10	(Intercept)	3.00199	0.544297	5.51535	4.43409e-06	1.89329	4.11068
Fin	6 m	IL-10	sex	-0.850439	0.45567	-1.86635	0.0711801	-1.77861	0.0777302
Fin	6 m	IL-10	waz	-0.0222376	0.235941	-0.0942506	0.925498	-0.502834	0.458359
Fin	6 m	IL-10	batch	0.721931	0.45724	1.57889	0.124197	-0.209436	1.6533
Fin	6 m	IL-10	breastfeeding	-0.676349	0.432625	-1.56336	0.127805	-1.55758	0.20488
Fin	6 m	IL-10	Otu21	-0.198714	0.230647	-0.86155	0.395345	-0.668527	0.271099
Fin	6 m	IL-10	(Intercept)	2.99474	0.551327	5.43188	5.6537e-06	1.87172	4.11776
Fin	6 m	IL-10	sex	-0.952942	0.444409	-2.14429	0.0397066	-1.85817	-0.0477098
Fin	6 m	IL-10	waz	0.0066141	0.237143	0.0278908	0.977922	-0.47643	0.489658
Fin	6 m	IL-10	batch	0.824417	0.446611	1.84594	0.0741696	-0.0852987	1.73413
Fin	6 m	IL-10	breastfeeding	-0.698721	0.448847	-1.5567	0.129377	-1.61299	0.21555
Fin	6 m	IL-10	Otu229	-0.0376156	0.279275	-0.13469	0.8937	-0.60648	0.531249
Fin	6 m	IL-6	(Intercept)	-2.84662	0.796111	-3.57566	0.00113417	-4.46825	-1.225
Fin	6 m	IL-6	sex	0.0280243	0.647999	0.0432475	0.965773	-1.29191	1.34795
Fin	6 m	IL-6	waz	-0.0593262	0.340743	-0.174108	0.862877	-0.753397	0.634745
Fin	6 m	IL-6	batch	1.07582	0.646706	1.66354	0.105968	-0.241472	2.39312
Fin	6 m	IL-6	breastfeeding	-0.236142	0.638157	-0.370038	0.713792	-1.53603	1.06374
Fin	6 m	IL-6	Otu1468	0.252043	0.331049	0.761345	0.452025	-0.422283	0.926368
Fin	6 m	IL-6	(Intercept)	-2.79663	0.782425	-3.57431	0.00113835	-4.39038	-1.20288
Fin	6 m	IL-6	sex	0.0855679	0.630355	0.135746	0.892873	-1.19842	1.36956
Fin	6 m	IL-6	waz	-0.0227105	0.335545	-0.0676824	0.94646	-0.706193	0.660772
Fin	6 m	IL-6	batch	1.17505	0.640504	1.83457	0.0758813	-0.129613	2.47972
Fin	6 m	IL-6	breastfeeding	-0.501393	0.639184	-0.784427	0.438558	-1.80337	0.800582
Fin	6 m	IL-6	Otu4	0.432188	0.32141	1.34466	0.188188	-0.222503	1.08688
Fin	6 m	IL-6	(Intercept)	-2.83604	0.766613	-3.69944	0.000808187	-4.39758	-1.2745
Fin	6 m	IL-6	sex	0.171427	0.619806	0.276582	0.78388	-1.09108	1.43393
Fin	6 m	IL-6	waz	-0.135661	0.330991	-0.409864	0.684637	-0.809867	0.538545
Fin	6 m	IL-6	batch	1.19748	0.627332	1.90884	0.0652861	-0.0803576	2.47531
Fin	6 m	IL-6	breastfeeding	-0.459647	0.616052	-0.746116	0.461043	-1.7145	0.795211
Fin	6 m	IL-6	Otu1139	0.545667	0.308061	1.7713	0.086036	-0.081832	1.17317
Fin	6 m	IL-6	(Intercept)	-2.79904	0.802238	-3.48905	0.00143457	-4.43315	-1.16494
Fin	6 m	IL-6	sex	0.0043149	0.66007	0.00653704	0.994825	-1.3402	1.34883
Fin	6 m	IL-6	waz	-0.0397491	0.34306	-0.115866	0.908483	-0.738539	0.659041
Fin	6 m	IL-6	batch	1.01221	0.651797	1.55295	0.13027	-0.315459	2.33988
Fin	6 m	IL-6	breastfeeding	-0.27945	0.635447	-0.43977	0.66306	-1.57381	1.01491
Fin	6 m	IL-6	Otu7	0.200313	0.321687	0.622694	0.537899	-0.454943	0.855568
Fin	6 m	IL-6	(Intercept)	-2.9852	0.798615	-3.73797	0.00072676	-4.61192	-1.35847
Fin	6 m	IL-6	sex	0.0980372	0.636081	0.154127	0.878478	-1.19762	1.39369
Fin	6 m	IL-6	waz	0.00664974	0.342733	0.0194021	0.984641	-0.691475	0.704774
Fin	6 m	IL-6	batch	1.30455	0.679278	1.92049	0.0637452	-0.0790959	2.68819
Fin	6 m	IL-6	breastfeeding	-0.384927	0.631767	-0.609286	0.546637	-1.67179	0.90194
Fin	6 m	IL-6	Otu13	0.372876	0.340481	1.09515	0.281628	-0.320661	1.06641
Fin	6 m	IL-6	(Intercept)	-2.86961	0.801896	-3.57853	0.00112535	-4.50302	-1.2362
Fin	6 m	IL-6	sex	0.102998	0.645899	0.159465	0.874305	-1.21266	1.41865
Fin	6 m	IL-6	waz	-0.0754333	0.344525	-0.218948	0.828081	-0.777209	0.626342
Fin	6 m	IL-6	batch	0.938495	0.695589	1.34921	0.18674	-0.478375	2.35536
Fin	6 m	IL-6	breastfeeding	-0.241077	0.648042	-0.372008	0.712339	-1.5611	1.07894
Fin	6 m	IL-6	Otu92	-0.434236	0.921357	-0.4713	0.640624	-2.31098	1.44251
Fin	6 m	IL-6	(Intercept)	-2.59313	0.835801	-3.10257	0.0039907	-4.2956	-0.890662
Fin	6 m	IL-6	sex	0.0846202	0.638953	0.132436	0.895469	-1.21689	1.38613
Fin	6 m	IL-6	waz	-0.14848	0.351943	-0.421887	0.675928	-0.865365	0.568405
Fin	6 m	IL-6	batch	0.864368	0.673451	1.28349	0.208538	-0.507408	2.23614
Fin	6 m	IL-6	breastfeeding	-0.455137	0.650583	-0.699584	0.489242	-1.78033	0.870057
Fin	6 m	IL-6	Otu28	-0.325749	0.341612	-0.953565	0.347452	-1.02159	0.370091
Fin	6 m	IL-6	(Intercept)	-2.87091	0.80383	-3.57154	0.00114699	-4.50826	-1.23356
Fin	6 m	IL-6	sex	0.131669	0.653734	0.20141	0.841653	-1.19994	1.46328
Fin	6 m	IL-6	waz	-0.0489535	0.343929	-0.142336	0.887707	-0.749515	0.651608
Fin	6 m	IL-6	batch	1.05629	0.65051	1.62378	0.114234	-0.26876	2.38133
Fin	6 m	IL-6	breastfeeding	-0.328769	0.641846	-0.512224	0.612011	-1.63617	0.978629
Fin	6 m	IL-6	Otu127	-0.133918	0.351215	-0.381298	0.705502	-0.849319	0.581484
Fin	6 m	IL-6	(Intercept)	-2.729	0.790416	-3.45261	0.00158268	-4.33902	-1.11898
Fin	6 m	IL-6	sex	-0.13118	0.658446	-0.199226	0.843346	-1.47239	1.21003
Fin	6 m	IL-6	waz	-0.000868565	0.339014	-0.00256203	0.997972	-0.691418	0.689681
Fin	6 m	IL-6	batch	1.08992	0.637443	1.70983	0.0969784	-0.208509	2.38835
Fin	6 m	IL-6	breastfeeding	-0.35158	0.62512	-0.56242	0.577749	-1.62491	0.921748
Fin	6 m	IL-6	Otu162	-0.400218	0.322526	-1.24088	0.223669	-1.05718	0.256746
Fin	6 m	IL-6	(Intercept)	-3.10914	0.870818	-3.57036	0.00115066	-4.88293	-1.33534
Fin	6 m	IL-6	sex	0.103008	0.642466	0.160332	0.873627	-1.20565	1.41167
Fin	6 m	IL-6	waz	0.00824186	0.352483	0.0233823	0.981491	-0.709742	0.726226
Fin	6 m	IL-6	batch	1.26416	0.704739	1.7938	0.0823001	-0.171346	2.69967
Fin	6 m	IL-6	breastfeeding	-0.119026	0.677779	-0.175612	0.861705	-1.49962	1.26157
Fin	6 m	IL-6	Otu113	0.277972	0.37403	0.743183	0.462793	-0.483901	1.03985
Fin	6 m	IL-6	(Intercept)	-2.82047	0.799738	-3.52674	0.00129544	-4.44948	-1.19145
Fin	6 m	IL-6	sex	0.0929547	0.644062	0.144326	0.886148	-1.21896	1.40487
Fin	6 m	IL-6	waz	-0.10868	0.351347	-0.309325	0.75908	-0.82435	0.606989
Fin	6 m	IL-6	batch	1.0166	0.651196	1.56113	0.128329	-0.30984	2.34305
Fin	6 m	IL-6	breastfeeding	-0.265136	0.637096	-0.416163	0.680069	-1.56286	1.03259
Fin	6 m	IL-6	Otu76	-0.209136	0.338693	-0.617481	0.541287	-0.899032	0.480759
Fin	6 m	IL-1b	(Intercept)	-1.4005	0.505886	-2.76841	0.00929031	-2.43096	-0.370044
Fin	6 m	IL-1b	sex	0.522548	0.412624	1.2664	0.214511	-0.31794	1.36304
Fin	6 m	IL-1b	waz	0.0966692	0.220247	0.438913	0.663674	-0.351959	0.545298
Fin	6 m	IL-1b	batch	0.0321926	0.426203	0.0755336	0.94026	-0.835954	0.900339
Fin	6 m	IL-1b	breastfeeding	-0.242606	0.399589	-0.607139	0.548043	-1.05654	0.57133
Fin	6 m	IL-1b	Chao1	-0.155954	0.212588	-0.733597	0.468535	-0.588981	0.277073
Fin	6 m	IL-1b	(Intercept)	-1.48757	0.497154	-2.99217	0.00529949	-2.50024	-0.474901
Fin	6 m	IL-1b	sex	0.171137	0.468506	0.365281	0.717305	-0.783179	1.12545
Fin	6 m	IL-1b	waz	0.207169	0.221288	0.936195	0.356185	-0.243581	0.657919
Fin	6 m	IL-1b	batch	0.330761	0.437669	0.755734	0.455336	-0.560741	1.22226
Fin	6 m	IL-1b	breastfeeding	-0.143681	0.402312	-0.35714	0.723332	-0.963164	0.675801
Fin	6 m	IL-1b	InvSimpson	0.308324	0.255047	1.20889	0.235563	-0.211191	0.827838
Fin	6 m	IL-1b	(Intercept)	-1.40641	0.522296	-2.69274	0.0113278	-2.47164	-0.341179
Fin	6 m	IL-1b	sex	0.407685	0.442833	0.920629	0.364353	-0.495479	1.31085
Fin	6 m	IL-1b	waz	0.180658	0.235063	0.768551	0.447976	-0.298756	0.660072
Fin	6 m	IL-1b	batch	0.0630707	0.429601	0.146812	0.884231	-0.813106	0.939247
Fin	6 m	IL-1b	breastfeeding	-0.204045	0.411688	-0.495631	0.62365	-1.04369	0.635597
Fin	6 m	IL-1b	norov1	0.0699941	0.948815	0.07377	0.941667	-1.86513	2.00511
Fin	6 m	IL-1b	(Intercept)	-1.41803	0.531344	-2.66877	0.0118536	-2.50035	-0.335722
Fin	6 m	IL-1b	sex	0.464234	0.408952	1.13518	0.264731	-0.368773	1.29724
Fin	6 m	IL-1b	waz	0.130338	0.216962	0.600744	0.552242	-0.311598	0.572275
Fin	6 m	IL-1b	batch	0.102443	0.432526	0.236849	0.814283	-0.778582	0.983469
Fin	6 m	IL-1b	breastfeeding	-0.258324	0.417522	-0.618707	0.540489	-1.10879	0.592141
Fin	6 m	IL-1b	Otu103	-0.0320937	0.213745	-0.15015	0.881589	-0.467477	0.40329
Fin	6 m	IL-1b	(Intercept)	-1.29179	0.45878	-2.8157	0.00826414	-2.22629	-0.357283
Fin	6 m	IL-1b	sex	0.407818	0.368024	1.10813	0.276066	-0.341823	1.15746
Fin	6 m	IL-1b	waz	0.0656491	0.196415	0.334237	0.740381	-0.334435	0.465733
Fin	6 m	IL-1b	batch	0.140094	0.369793	0.378843	0.707306	-0.61315	0.893337
Fin	6 m	IL-1b	breastfeeding	-0.416169	0.36756	-1.13225	0.265943	-1.16487	0.332527
Fin	6 m	IL-1b	Otu1149	-0.516757	0.187141	-2.76132	0.00945398	-0.897951	-0.135563
Fin	6 m	IL-1b	(Intercept)	-1.50404	0.487855	-3.08295	0.00419828	-2.49776	-0.510307
Fin	6 m	IL-1b	sex	0.564599	0.39676	1.42302	0.164406	-0.243575	1.37277
Fin	6 m	IL-1b	waz	0.156151	0.208735	0.748083	0.459873	-0.269029	0.581331
Fin	6 m	IL-1b	batch	0.124469	0.394803	0.315269	0.754604	-0.679719	0.928657
Fin	6 m	IL-1b	breastfeeding	-0.320589	0.389545	-0.822984	0.416608	-1.11407	0.472888
Fin	6 m	IL-1b	Otu127	-0.353709	0.213157	-1.65938	0.10681	-0.787895	0.0804782
Fin	6 m	IL-1b	(Intercept)	-1.36604	0.521969	-2.61708	0.0134288	-2.42925	-0.302818
Fin	6 m	IL-1b	sex	0.410544	0.418605	0.980743	0.334077	-0.442126	1.26321
Fin	6 m	IL-1b	waz	0.0979083	0.223751	0.437577	0.664632	-0.357858	0.553674
Fin	6 m	IL-1b	batch	0.0686122	0.420338	0.163231	0.871363	-0.787588	0.924812
Fin	6 m	IL-1b	breastfeeding	-0.225014	0.40203	-0.559694	0.579585	-1.04392	0.593895
Fin	6 m	IL-1b	Otu134	-0.119648	0.211417	-0.565933	0.575387	-0.550291	0.310995
Fin	6 m	IL-1b	(Intercept)	-1.16909	0.513057	-2.27868	0.0295009	-2.21416	-0.124031
Fin	6 m	IL-1b	sex	0.455786	0.392222	1.16206	0.253805	-0.343144	1.25472
Fin	6 m	IL-1b	waz	0.0345097	0.216041	0.159737	0.874092	-0.405551	0.47457
Fin	6 m	IL-1b	batch	-0.0826568	0.413399	-0.199944	0.842789	-0.924723	0.759409
Fin	6 m	IL-1b	breastfeeding	-0.409455	0.399361	-1.02528	0.312921	-1.22293	0.404017
Fin	6 m	IL-1b	Otu28	-0.34962	0.209699	-1.66725	0.105224	-0.776762	0.0775225
Fin	6 m	IL-1b	(Intercept)	-1.56883	0.470703	-3.33296	0.00217999	-2.52762	-0.610042
Fin	6 m	IL-1b	sex	0.611367	0.382117	1.59995	0.119438	-0.16698	1.38971
Fin	6 m	IL-1b	waz	0.245106	0.205862	1.19063	0.242556	-0.174222	0.664433
Fin	6 m	IL-1b	batch	0.0936601	0.379756	0.246632	0.806768	-0.679878	0.867198
Fin	6 m	IL-1b	breastfeeding	-0.231435	0.371741	-0.62257	0.537979	-0.988647	0.525777
Fin	6 m	IL-1b	Otu356	-0.45109	0.190608	-2.36658	0.0241719	-0.839347	-0.0628335
Fin	6 m	IL-1b	(Intercept)	-1.3906	0.456014	-3.04948	0.00457632	-2.31947	-0.461735
Fin	6 m	IL-1b	sex	0.233212	0.37708	0.618467	0.540645	-0.534875	1.0013
Fin	6 m	IL-1b	waz	0.161651	0.195326	0.827593	0.414031	-0.236216	0.559518
Fin	6 m	IL-1b	batch	0.32241	0.376842	0.855558	0.398603	-0.445192	1.09001
Fin	6 m	IL-1b	breastfeeding	-0.354601	0.364468	-0.972926	0.337888	-1.097	0.387797
Fin	6 m	IL-1b	Otu41	0.520948	0.188852	2.75849	0.00952006	0.136268	0.905627
Fin	6 m	IL-1b	(Intercept)	-1.41242	0.494546	-2.85599	0.00747471	-2.41977	-0.405059
Fin	6 m	IL-1b	sex	0.462234	0.398461	1.16005	0.254611	-0.349404	1.27387
Fin	6 m	IL-1b	waz	0.0975665	0.213018	0.45802	0.650033	-0.336337	0.53147
Fin	6 m	IL-1b	batch	0.134297	0.401071	0.334847	0.739926	-0.682658	0.951253
Fin	6 m	IL-1b	breastfeeding	-0.271039	0.393324	-0.689097	0.495729	-1.07221	0.530137
Fin	6 m	IL-1b	Otu45	0.251776	0.193528	1.30098	0.202555	-0.142427	0.645979
Fin	6 m	IL-1b	(Intercept)	-1.39999	0.502278	-2.78727	0.00886753	-2.42309	-0.376878
Fin	6 m	IL-1b	sex	0.281891	0.449762	0.626756	0.535265	-0.634244	1.19803
Fin	6 m	IL-1b	waz	0.143583	0.214519	0.669325	0.508089	-0.293378	0.580543
Fin	6 m	IL-1b	batch	0.151302	0.40719	0.371576	0.712658	-0.678117	0.980721
Fin	6 m	IL-1b	breastfeeding	-0.142888	0.411659	-0.347104	0.730786	-0.98141	0.695633
Fin	6 m	IL-1b	Otu50	0.222567	0.239815	0.928078	0.360315	-0.26592	0.711054
Fin	6 m	IL-1b	(Intercept)	-1.47081	0.497223	-2.95805	0.0057801	-2.48362	-0.458
Fin	6 m	IL-1b	sex	0.371675	0.408777	0.909237	0.370023	-0.460976	1.20433
Fin	6 m	IL-1b	waz	0.154277	0.213481	0.72267	0.475131	-0.280571	0.589124
Fin	6 m	IL-1b	batch	0.127808	0.40309	0.317071	0.753249	-0.693259	0.948875
Fin	6 m	IL-1b	breastfeeding	-0.22057	0.395159	-0.55818	0.580606	-1.02548	0.584343
Fin	6 m	IL-1b	parechov1	1.03462	0.892684	1.159	0.255034	-0.783721	2.85296
Fin	6 m	TNF-a	(Intercept)	3.24549	0.228274	14.2175	2.22204e-15	2.78051	3.71046
Fin	6 m	TNF-a	sex	-0.181588	0.184787	-0.982687	0.333133	-0.557987	0.194811
Fin	6 m	TNF-a	waz	0.0285081	0.0994322	0.286709	0.776184	-0.174029	0.231045
Fin	6 m	TNF-a	batch	-0.0163391	0.189777	-0.086096	0.931927	-0.402903	0.370225
Fin	6 m	TNF-a	breastfeeding	0.131361	0.179951	0.729983	0.470711	-0.235188	0.497911
Fin	6 m	TNF-a	ACE	0.0704147	0.0950379	0.740912	0.46415	-0.123171	0.264001
Fin	6 m	TNF-a	(Intercept)	3.25225	0.221494	14.6833	9.0484e-16	2.80109	3.70342
Fin	6 m	TNF-a	sex	-0.203827	0.181355	-1.12391	0.26941	-0.573235	0.16558
Fin	6 m	TNF-a	waz	-0.00303921	0.0951709	-0.0319342	0.974723	-0.196896	0.190818
Fin	6 m	TNF-a	batch	0.00602466	0.184447	0.0326633	0.974146	-0.369682	0.381732
Fin	6 m	TNF-a	breastfeeding	0.144366	0.17655	0.817706	0.419572	-0.215255	0.503987
Fin	6 m	TNF-a	Otu1079	0.128422	0.0927052	1.38527	0.175551	-0.0604125	0.317256
Fin	6 m	TNF-a	(Intercept)	3.41195	0.214669	15.894	9.64817e-17	2.97468	3.84922
Fin	6 m	TNF-a	sex	-0.261656	0.172159	-1.51985	0.138368	-0.612332	0.0890198
Fin	6 m	TNF-a	waz	-0.0507379	0.0920215	-0.55137	0.58521	-0.23818	0.136704
Fin	6 m	TNF-a	batch	-0.153215	0.172871	-0.886293	0.382072	-0.505342	0.198913
Fin	6 m	TNF-a	breastfeeding	0.152082	0.165342	0.919802	0.364558	-0.184709	0.488873
Fin	6 m	TNF-a	Otu134	-0.222138	0.0869492	-2.55481	0.0155829	-0.399248	-0.0450288
Fin	6 m	TNF-a	(Intercept)	3.23208	0.222158	14.5486	1.17072e-15	2.77956	3.6846
Fin	6 m	TNF-a	sex	-0.0841354	0.185066	-0.454624	0.652449	-0.461102	0.292831
Fin	6 m	TNF-a	waz	-0.00779682	0.0952848	-0.0818265	0.935294	-0.201886	0.186292
Fin	6 m	TNF-a	batch	-0.0643407	0.179163	-0.359119	0.721865	-0.429283	0.300602
Fin	6 m	TNF-a	breastfeeding	0.138116	0.175699	0.786096	0.437594	-0.219771	0.496004
Fin	6 m	TNF-a	Otu162	0.13104	0.0906506	1.44555	0.158026	-0.0536091	0.315689
Fin	6 m	TNF-a	(Intercept)	3.41216	0.216438	15.7651	1.21669e-16	2.97129	3.85303
Fin	6 m	TNF-a	sex	-0.166467	0.168356	-0.988778	0.33019	-0.509397	0.176463
Fin	6 m	TNF-a	waz	-0.0203842	0.09023	-0.225913	0.822706	-0.204177	0.163408
Fin	6 m	TNF-a	batch	-0.145697	0.17351	-0.839708	0.407302	-0.499125	0.20773
Fin	6 m	TNF-a	breastfeeding	0.0194926	0.170917	0.114047	0.909913	-0.328654	0.36764
Fin	6 m	TNF-a	Otu183	-0.211122	0.085719	-2.46296	0.0193453	-0.385726	-0.0365185
Fin	6 m	TNF-a	(Intercept)	3.26859	0.228212	14.3226	1.81084e-15	2.80374	3.73344
Fin	6 m	TNF-a	sex	-0.157748	0.183546	-0.85945	0.396485	-0.531618	0.216122
Fin	6 m	TNF-a	waz	0.0099158	0.0977729	0.101417	0.919853	-0.189241	0.209073
Fin	6 m	TNF-a	batch	-0.0534247	0.184713	-0.289231	0.77427	-0.429673	0.322824
Fin	6 m	TNF-a	breastfeeding	0.125398	0.184113	0.68109	0.500714	-0.249629	0.500425
Fin	6 m	TNF-a	Otu2	-0.0119476	0.0909347	-0.131387	0.896292	-0.197175	0.17328
Fin	6 m	TNF-a	(Intercept)	3.27429	0.226436	14.4601	1.38798e-15	2.81305	3.73552
Fin	6 m	TNF-a	sex	-0.127581	0.189566	-0.673018	0.505768	-0.513715	0.258552
Fin	6 m	TNF-a	waz	0.0016519	0.0981554	0.0168295	0.986677	-0.198284	0.201588
Fin	6 m	TNF-a	batch	-0.0824854	0.190219	-0.433634	0.667464	-0.469949	0.304978
Fin	6 m	TNF-a	breastfeeding	0.123414	0.179979	0.685715	0.497831	-0.243191	0.49002
Fin	6 m	TNF-a	Otu21	-0.0572444	0.095953	-0.596588	0.55498	-0.252694	0.138206
Fin	6 m	TNF-a	(Intercept)	3.26617	0.227686	14.3451	1.7337e-15	2.80239	3.72995
Fin	6 m	TNF-a	sex	-0.161196	0.183532	-0.878298	0.386329	-0.535038	0.212646
Fin	6 m	TNF-a	waz	0.0148067	0.097935	0.151189	0.880776	-0.18468	0.214294
Fin	6 m	TNF-a	batch	-0.0535334	0.184441	-0.290247	0.7735	-0.429227	0.32216
Fin	6 m	TNF-a	breastfeeding	0.134536	0.185364	0.725794	0.47324	-0.243038	0.512111
Fin	6 m	TNF-a	Otu229	0.0378063	0.115335	0.327796	0.745201	-0.197123	0.272735
Fin	6 m	TNF-a	(Intercept)	3.30092	0.222807	14.8152	7.04328e-16	2.84708	3.75477
Fin	6 m	TNF-a	sex	-0.186915	0.180095	-1.03787	0.307109	-0.553757	0.179926
Fin	6 m	TNF-a	waz	0.0142587	0.0948963	0.150255	0.881506	-0.179039	0.207556
Fin	6 m	TNF-a	batch	-0.0712714	0.18042	-0.395029	0.695442	-0.438776	0.296233
Fin	6 m	TNF-a	breastfeeding	0.0928417	0.177449	0.523201	0.604439	-0.268611	0.454294
Fin	6 m	TNF-a	Otu235	-0.141045	0.106665	-1.32232	0.195437	-0.358315	0.0762249
Fin	6 m	TNF-a	(Intercept)	3.21536	0.21853	14.7136	8.54086e-16	2.77023	3.66049
Fin	6 m	TNF-a	sex	-0.0932777	0.178074	-0.523813	0.604018	-0.456003	0.269448
Fin	6 m	TNF-a	waz	0.0773059	0.099383	0.777858	0.442366	-0.125131	0.279743
Fin	6 m	TNF-a	batch	-0.0671499	0.175839	-0.381883	0.705073	-0.425322	0.291023
Fin	6 m	TNF-a	breastfeeding	0.114193	0.172081	0.6636	0.511699	-0.236324	0.46471
Fin	6 m	TNF-a	Otu238	-0.174747	0.0949042	-1.8413	0.0748647	-0.36806	0.0185666
Fin	6 m	TNF-a	(Intercept)	3.34927	0.236211	14.1792	2.39478e-15	2.86813	3.83042
Fin	6 m	TNF-a	sex	-0.161059	0.180578	-0.891908	0.3791	-0.528885	0.206767
Fin	6 m	TNF-a	waz	-0.0167336	0.0994648	-0.168237	0.867456	-0.219337	0.185869
Fin	6 m	TNF-a	batch	-0.112045	0.190328	-0.588696	0.560198	-0.499731	0.27564
Fin	6 m	TNF-a	breastfeeding	0.0727187	0.183865	0.3955	0.695098	-0.301802	0.447239
Fin	6 m	TNF-a	Otu28	-0.10045	0.0965449	-1.04045	0.305927	-0.297106	0.0962051
Fin	6 m	TNF-a	(Intercept)	3.23375	0.224439	14.4082	1.53428e-15	2.77658	3.69091
Fin	6 m	TNF-a	sex	-0.178273	0.180132	-0.989678	0.329756	-0.54519	0.188644
Fin	6 m	TNF-a	waz	0.0401635	0.098084	0.409481	0.684915	-0.159627	0.239954
Fin	6 m	TNF-a	batch	-0.00262408	0.185107	-0.014176	0.988778	-0.379674	0.374426
Fin	6 m	TNF-a	breastfeeding	0.118152	0.176799	0.668286	0.508743	-0.241975	0.478279
Fin	6 m	TNF-a	Otu62	0.113312	0.091994	1.23174	0.227022	-0.0740731	0.300698
Fin	6 m	TNF-a	(Intercept)	3.24992	0.229115	14.1847	4.23603e-15	2.78264	3.71721
Fin	6 m	TNF-a	sex	-0.102632	0.188526	-0.544394	0.590065	-0.487133	0.281869
Fin	6 m	TNF-a	waz	-0.0486289	0.102832	-0.472896	0.6396	-0.258356	0.161098
Fin	6 m	TNF-a	batch	0.00249507	0.185183	0.0134736	0.989336	-0.375187	0.380177
Fin	6 m	TNF-a	breastfeeding	0.0988162	0.18242	0.541695	0.591901	-0.273233	0.470865
Fin	6 m	TNF-a	rhinov1	-0.137004	0.26882	-0.509647	0.613908	-0.685267	0.411259
Fin	18 m	IL-10	(Intercept)	0.264575	0.347958	0.760366	0.453174	-0.447078	0.976228
Fin	18 m	IL-10	sex	-0.874725	0.286434	-3.05384	0.00480567	-1.46055	-0.288901
Fin	18 m	IL-10	waz	0.0607855	0.174285	0.348771	0.729781	-0.295667	0.417238
Fin	18 m	IL-10	batch	0.426911	0.287292	1.48598	0.148075	-0.160667	1.01449
Fin	18 m	IL-10	breastfeeding	-0.10438	0.597743	-0.174624	0.862588	-1.3269	1.11814
Fin	18 m	IL-10	Otu10	-0.198903	0.403758	-0.492631	0.625983	-1.02468	0.626874
Fin	18 m	IL-10	(Intercept)	0.32054	0.345069	0.928918	0.3606	-0.385204	1.02628
Fin	18 m	IL-10	sex	-0.896133	0.285354	-3.14043	0.00386197	-1.47975	-0.312518
Fin	18 m	IL-10	waz	0.0284526	0.177376	0.160408	0.873672	-0.334322	0.391227
Fin	18 m	IL-10	batch	0.461965	0.285825	1.61625	0.116868	-0.122613	1.04654
Fin	18 m	IL-10	breastfeeding	-0.0709157	0.591927	-0.119805	0.905464	-1.28154	1.13971
Fin	18 m	IL-10	Otu104	0.139071	0.158009	0.880144	0.386017	-0.184094	0.462235
Fin	18 m	IL-10	(Intercept)	0.208611	0.335138	0.622464	0.538501	-0.476823	0.894046
Fin	18 m	IL-10	sex	-0.720613	0.287108	-2.5099	0.0179104	-1.30781	-0.133411
Fin	18 m	IL-10	waz	0.0570989	0.16727	0.341358	0.735295	-0.285007	0.399204
Fin	18 m	IL-10	batch	0.426051	0.275475	1.5466	0.132804	-0.137359	0.989461
Fin	18 m	IL-10	breastfeeding	0.00264008	0.575962	0.00458378	0.996374	-1.17533	1.18061
Fin	18 m	IL-10	Otu1450	-0.225786	0.137235	-1.64525	0.110716	-0.506464	0.0548911
Fin	18 m	IL-10	(Intercept)	0.283751	0.336156	0.844107	0.405519	-0.403765	0.971268
Fin	18 m	IL-10	sex	-0.819331	0.279096	-2.93566	0.00645262	-1.39015	-0.248515
Fin	18 m	IL-10	waz	0.0200589	0.172334	0.116396	0.908141	-0.332403	0.372521
Fin	18 m	IL-10	batch	0.424862	0.278985	1.52289	0.138618	-0.145726	0.995449
Fin	18 m	IL-10	breastfeeding	0.0938419	0.595256	0.15765	0.875825	-1.12359	1.31128
Fin	18 m	IL-10	Otu1465	-0.210579	0.151822	-1.38701	0.176007	-0.521089	0.0999319
Fin	18 m	IL-10	(Intercept)	0.287004	0.34787	0.825031	0.416089	-0.424471	0.998479
Fin	18 m	IL-10	sex	-0.853575	0.294891	-2.89455	0.00714157	-1.45669	-0.250456
Fin	18 m	IL-10	waz	0.0636125	0.175002	0.363495	0.718871	-0.294307	0.421533
Fin	18 m	IL-10	batch	0.426328	0.297561	1.43274	0.162624	-0.182252	1.03491
Fin	18 m	IL-10	breastfeeding	-0.103264	0.611079	-0.168987	0.86698	-1.35306	1.14653
Fin	18 m	IL-10	Otu257	-0.0166987	0.139978	-0.119295	0.905864	-0.302987	0.269589
Fin	18 m	IL-10	(Intercept)	0.223842	0.329417	0.67951	0.502203	-0.449891	0.897576
Fin	18 m	IL-10	sex	-0.739013	0.278379	-2.6547	0.0127549	-1.30836	-0.169663
Fin	18 m	IL-10	waz	0.1155	0.16734	0.69021	0.495549	-0.226749	0.457748
Fin	18 m	IL-10	batch	0.353898	0.275432	1.28489	0.209001	-0.209423	0.91722
Fin	18 m	IL-10	breastfeeding	-0.191803	0.56877	-0.337225	0.738376	-1.35507	0.971461
Fin	18 m	IL-10	Otu36	-0.246219	0.131383	-1.87406	0.0710296	-0.514927	0.0224887
Fin	18 m	IL-10	(Intercept)	0.425728	0.321524	1.32409	0.195814	-0.231863	1.08332
Fin	18 m	IL-10	sex	-0.827942	0.261333	-3.16815	0.00359917	-1.36243	-0.293457
Fin	18 m	IL-10	waz	0.0671452	0.159281	0.421552	0.67646	-0.258621	0.392911
Fin	18 m	IL-10	batch	0.199174	0.279665	0.712185	0.482041	-0.372806	0.771153
Fin	18 m	IL-10	breastfeeding	-0.276453	0.551463	-0.501308	0.619939	-1.40432	0.851415
Fin	18 m	IL-10	Otu556	-0.309909	0.12713	-2.43774	0.0211433	-0.569919	-0.0498994
Fin	18 m	IL-10	(Intercept)	0.317524	0.341362	0.930168	0.359963	-0.38064	1.01569
Fin	18 m	IL-10	sex	-0.811497	0.284276	-2.85461	0.00787693	-1.39291	-0.230087
Fin	18 m	IL-10	waz	0.0183309	0.1763	0.103975	0.917905	-0.342243	0.378905
Fin	18 m	IL-10	batch	0.386795	0.28548	1.35489	0.185913	-0.197077	0.970667
Fin	18 m	IL-10	breastfeeding	-0.126428	0.588132	-0.214966	0.831298	-1.32929	1.07644
Fin	18 m	IL-10	Otu76	0.144762	0.130854	1.10629	0.277695	-0.122864	0.412388
Fin	18 m	IL-10	(Intercept)	0.298813	0.346744	0.86177	0.395884	-0.410357	1.00798
Fin	18 m	IL-10	sex	-0.869485	0.285537	-3.04508	0.00491252	-1.45347	-0.285496
Fin	18 m	IL-10	waz	0.0414188	0.179834	0.230317	0.819463	-0.326383	0.40922
Fin	18 m	IL-10	batch	0.444888	0.287296	1.54853	0.132339	-0.142699	1.03247
Fin	18 m	IL-10	breastfeeding	-0.0679543	0.598127	-0.113612	0.910328	-1.29126	1.15535
Fin	18 m	IL-10	Otu816	-0.0761447	0.148425	-0.513019	0.611824	-0.379707	0.227418
Fin	18 m	IL-1b	(Intercept)	0.354676	0.385136	0.92091	0.364695	-0.433017	1.14237
Fin	18 m	IL-1b	sex	-0.846086	0.319216	-2.65051	0.0128821	-1.49896	-0.193216
Fin	18 m	IL-1b	waz	0.0178836	0.192163	0.0930646	0.926492	-0.375135	0.410902
Fin	18 m	IL-1b	batch	0.376547	0.317076	1.18756	0.244643	-0.271946	1.02504
Fin	18 m	IL-1b	breastfeeding	0.536217	0.659685	0.812837	0.422935	-0.812991	1.88543
Fin	18 m	IL-1b	Otu299	-0.0102521	0.14826	-0.0691496	0.945345	-0.313477	0.292973
Fin	18 m	IL-1b	(Intercept)	0.344796	0.381692	0.903336	0.37379	-0.435851	1.12544
Fin	18 m	IL-1b	sex	-0.851993	0.316287	-2.69373	0.0116229	-1.49887	-0.205112
Fin	18 m	IL-1b	waz	0.0213538	0.192299	0.111045	0.912346	-0.371942	0.414649
Fin	18 m	IL-1b	batch	0.393839	0.321255	1.22594	0.230084	-0.263201	1.05088
Fin	18 m	IL-1b	breastfeeding	0.563621	0.666533	0.845601	0.404699	-0.799593	1.92683
Fin	18 m	IL-1b	Otu364	0.0474871	0.169891	0.279515	0.781834	-0.299979	0.394953
Fin	18 m	IL-1b	(Intercept)	0.0915084	0.380514	0.240487	0.811645	-0.686729	0.869746
Fin	18 m	IL-1b	sex	-0.656798	0.309428	-2.12262	0.0424467	-1.28965	-0.0239464
Fin	18 m	IL-1b	waz	0.0668747	0.181811	0.367826	0.715674	-0.30497	0.43872
Fin	18 m	IL-1b	batch	0.52666	0.305941	1.72145	0.095823	-0.0990588	1.15238
Fin	18 m	IL-1b	breastfeeding	0.604214	0.618664	0.976643	0.336823	-0.661096	1.86952
Fin	18 m	IL-1b	Otu43	0.28612	0.143097	1.99948	0.0550031	-0.00654691	0.578786
Fin	18 m	IL-1b	(Intercept)	0.00231093	0.357556	0.00646312	0.994887	-0.728973	0.733595
Fin	18 m	IL-1b	sex	-0.674518	0.283687	-2.37769	0.0242319	-1.25472	-0.0943143
Fin	18 m	IL-1b	waz	0.0124462	0.169465	0.0734439	0.941957	-0.334149	0.359041
Fin	18 m	IL-1b	batch	0.773396	0.311065	2.48628	0.0189148	0.137196	1.4096
Fin	18 m	IL-1b	breastfeeding	0.655538	0.582499	1.12539	0.269652	-0.535805	1.84688
Fin	18 m	IL-1b	Otu448	0.403639	0.140119	2.88068	0.00738926	0.117062	0.690215
Fin	18 m	IL-6	(Intercept)	-0.314571	0.344098	-0.914191	0.368709	-1.0206	0.391459
Fin	18 m	IL-6	sex	-0.565447	0.284116	-1.9902	0.0567828	-1.1484	0.0175114
Fin	18 m	IL-6	waz	0.0622207	0.17288	0.359907	0.721717	-0.2925	0.416941
Fin	18 m	IL-6	batch	0.960405	0.287003	3.34632	0.00241932	0.371523	1.54929
Fin	18 m	IL-6	breastfeeding	-0.200554	0.571969	-0.350639	0.72858	-1.37414	0.973029
Fin	18 m	IL-6	enterov1	1.22845	0.475662	2.58261	0.0155473	0.252469	2.20442
Fin	18 m	IL-6	(Intercept)	-0.0837157	0.327173	-0.255876	0.799853	-0.75286	0.585429
Fin	18 m	IL-6	sex	-0.701593	0.270556	-2.59316	0.0147497	-1.25494	-0.148245
Fin	18 m	IL-6	waz	0.0812216	0.168177	0.482952	0.632756	-0.26274	0.425183
Fin	18 m	IL-6	batch	0.908489	0.271002	3.35233	0.00224182	0.354228	1.46275
Fin	18 m	IL-6	breastfeeding	-0.209401	0.56123	-0.37311	0.71178	-1.35725	0.938444
Fin	18 m	IL-6	Otu104	0.365362	0.149815	2.43876	0.021094	0.0589564	0.671767
Fin	18 m	IL-6	(Intercept)	-0.214302	0.356805	-0.600613	0.552763	-0.944051	0.515447
Fin	18 m	IL-6	sex	-0.57683	0.295734	-1.9505	0.0608403	-1.18167	0.0280141
Fin	18 m	IL-6	waz	0.17708	0.178028	0.994679	0.32812	-0.187027	0.541188
Fin	18 m	IL-6	batch	0.850898	0.293751	2.89666	0.00710451	0.250109	1.45169
Fin	18 m	IL-6	breastfeeding	-0.279481	0.611158	-0.457298	0.650864	-1.52944	0.970477
Fin	18 m	IL-6	Otu299	0.0984328	0.137353	0.716639	0.479329	-0.182487	0.379352
Fin	18 m	IL-6	(Intercept)	-0.370826	0.350454	-1.05813	0.298731	-1.08759	0.345933
Fin	18 m	IL-6	sex	-0.480964	0.285484	-1.68473	0.102775	-1.06485	0.102917
Fin	18 m	IL-6	waz	0.213083	0.170278	1.25138	0.220796	-0.135175	0.561341
Fin	18 m	IL-6	batch	0.948471	0.284538	3.33338	0.00235472	0.366526	1.53042
Fin	18 m	IL-6	breastfeeding	-0.110136	0.585098	-0.188235	0.852003	-1.3068	1.08652
Fin	18 m	IL-6	Otu425	0.255488	0.133268	1.9171	0.0651242	-0.017075	0.528051
Fin	18 m	IL-6	(Intercept)	-0.341194	0.338532	-1.00786	0.321856	-1.03357	0.351182
Fin	18 m	IL-6	sex	-0.634221	0.272799	-2.32486	0.0272837	-1.19216	-0.0762831
Fin	18 m	IL-6	waz	0.17221	0.166397	1.03493	0.309254	-0.168111	0.51253
Fin	18 m	IL-6	batch	1.06412	0.29284	3.63379	0.00107046	0.465195	1.66305
Fin	18 m	IL-6	breastfeeding	-0.0607409	0.577454	-0.105187	0.916951	-1.24177	1.12029
Fin	18 m	IL-6	PD	0.316482	0.14466	2.18777	0.0368935	0.0206199	0.612344
Fin	18 m	IL-6	(Intercept)	-0.201384	0.349465	-0.576264	0.568883	-0.91612	0.513352
Fin	18 m	IL-6	sex	-0.652855	0.2902	-2.24967	0.0322297	-1.24638	-0.0593295
Fin	18 m	IL-6	waz	0.158957	0.176404	0.901096	0.37496	-0.20183	0.519744
Fin	18 m	IL-6	batch	0.930179	0.300579	3.09462	0.00433669	0.315425	1.54493
Fin	18 m	IL-6	breastfeeding	-0.319265	0.605027	-0.527687	0.601731	-1.55668	0.918154
Fin	18 m	IL-6	Simpson	0.176531	0.155723	1.13362	0.266237	-0.141958	0.495019
Fin	18 m	TNF-a	(Intercept)	0.258975	0.4557	0.568303	0.574204	-0.673035	1.19099
Fin	18 m	TNF-a	sex	-0.1898	0.37684	-0.503661	0.618305	-0.960524	0.580925
Fin	18 m	TNF-a	waz	0.119788	0.234244	0.511382	0.612955	-0.359294	0.598871
Fin	18 m	TNF-a	batch	-0.296728	0.377462	-0.786114	0.438177	-1.06872	0.475268
Fin	18 m	TNF-a	breastfeeding	0.262632	0.781703	0.335974	0.739309	-1.33613	1.86139
Fin	18 m	TNF-a	Otu104	-0.337701	0.208668	-1.61837	0.11641	-0.764474	0.0890723
Fin	18 m	TNF-a	(Intercept)	0.275385	0.461516	0.596697	0.55534	-0.668521	1.21929
Fin	18 m	TNF-a	sex	-0.318885	0.379823	-0.839561	0.408023	-1.09571	0.457941
Fin	18 m	TNF-a	waz	0.0418862	0.230994	0.18133	0.85737	-0.43055	0.514323
Fin	18 m	TNF-a	batch	-0.0939605	0.393952	-0.238508	0.813165	-0.899682	0.711761
Fin	18 m	TNF-a	breastfeeding	0.298546	0.791568	0.377158	0.708802	-1.32039	1.91748
Fin	18 m	TNF-a	Otu133	0.237908	0.177302	1.34182	0.190066	-0.124715	0.600532
Fin	18 m	TNF-a	(Intercept)	0.146982	0.454154	0.323639	0.748534	-0.781867	1.07583
Fin	18 m	TNF-a	sex	-0.119004	0.373532	-0.31859	0.752321	-0.882962	0.644955
Fin	18 m	TNF-a	waz	0.0353098	0.223096	0.158272	0.87534	-0.420973	0.491593
Fin	18 m	TNF-a	batch	-0.0669644	0.37664	-0.177794	0.860121	-0.837281	0.703352
Fin	18 m	TNF-a	breastfeeding	0.26114	0.765191	0.341274	0.735358	-1.30385	1.82613
Fin	18 m	TNF-a	Otu2	-0.373699	0.187135	-1.99694	0.0552926	-0.756434	0.00903588
Fin	18 m	TNF-a	(Intercept)	0.231811	0.450316	0.514775	0.610612	-0.689189	1.15281
Fin	18 m	TNF-a	sex	-0.157088	0.37324	-0.420877	0.676948	-0.920449	0.606273
Fin	18 m	TNF-a	waz	0.0346182	0.224685	0.154075	0.878618	-0.424914	0.49415
Fin	18 m	TNF-a	batch	-0.190718	0.370737	-0.514428	0.610851	-0.94896	0.567525
Fin	18 m	TNF-a	breastfeeding	0.231984	0.771329	0.300758	0.765745	-1.34556	1.80953
Fin	18 m	TNF-a	Otu299	0.325348	0.173351	1.87682	0.0706377	-0.0291942	0.679891
Fin	18 m	TNF-a	(Intercept)	0.306312	0.474204	0.645949	0.523391	-0.663544	1.27617
Fin	18 m	TNF-a	sex	-0.288273	0.388188	-0.742612	0.46369	-1.08221	0.505661
Fin	18 m	TNF-a	waz	0.0548949	0.239401	0.229301	0.820245	-0.434736	0.544526
Fin	18 m	TNF-a	batch	-0.171369	0.401903	-0.426393	0.67297	-0.993351	0.650614
Fin	18 m	TNF-a	breastfeeding	0.162325	0.84436	0.192246	0.84889	-1.56459	1.88923
Fin	18 m	TNF-a	Otu344	0.115905	0.190047	0.609876	0.546693	-0.272784	0.504594
Fin	18 m	TNF-a	(Intercept)	0.291663	0.471464	0.618632	0.540988	-0.67259	1.25592
Fin	18 m	TNF-a	sex	-0.235618	0.387717	-0.607705	0.548113	-1.02859	0.557353
Fin	18 m	TNF-a	waz	0.00714783	0.236945	0.0301666	0.976141	-0.47746	0.491755
Fin	18 m	TNF-a	batch	-0.134513	0.404279	-0.332723	0.741737	-0.961357	0.692331
Fin	18 m	TNF-a	breastfeeding	0.139509	0.830233	0.168035	0.867722	-1.55851	1.83753
Fin	18 m	TNF-a	Otu40	0.15692	0.186985	0.839209	0.408217	-0.225508	0.539347
Fin	18 m	TNF-a	(Intercept)	0.383161	0.456879	0.838648	0.408526	-0.551262	1.31758
Fin	18 m	TNF-a	sex	-0.210008	0.378956	-0.554175	0.583708	-0.98506	0.565044
Fin	18 m	TNF-a	waz	0.00936354	0.230307	0.0406568	0.967848	-0.461667	0.480394
Fin	18 m	TNF-a	batch	-0.332044	0.384745	-0.863022	0.395207	-1.11894	0.454849
Fin	18 m	TNF-a	breastfeeding	0.206008	0.79084	0.260493	0.796324	-1.41144	1.82346
Fin	18 m	TNF-a	Otu69	-0.252055	0.174127	-1.44753	0.158472	-0.608186	0.104075
Mw	6 m	IL-10	(Intercept)	3.82946	0.523592	7.31383	9.10909e-08	2.75321	4.90572
Mw	6 m	IL-10	sex	0.0889983	0.545604	0.163119	0.871686	-1.03251	1.2105
Mw	6 m	IL-10	waz	0.0193254	0.169368	0.114103	0.910033	-0.328815	0.367466
Mw	6 m	IL-10	batch	-0.10482	0.642589	-0.163121	0.871685	-1.42568	1.21604
Mw	6 m	IL-10	Otu26	-0.153219	0.260524	-0.588118	0.561528	-0.688735	0.382297
Mw	6 m	IL-10	(Intercept)	3.95136	0.502235	7.86756	2.41559e-08	2.919	4.98372
Mw	6 m	IL-10	sex	0.0183704	0.510578	0.0359797	0.971573	-1.03114	1.06788
Mw	6 m	IL-10	waz	0.0804585	0.164761	0.488336	0.629405	-0.258212	0.419129
Mw	6 m	IL-10	batch	-0.0260538	0.590674	-0.0441086	0.965155	-1.2402	1.18809
Mw	6 m	IL-10	Otu29	-0.431007	0.24281	-1.77508	0.0875941	-0.930109	0.0680955
Mw	6 m	IL-10	(Intercept)	4.05297	0.496077	8.17004	1.18973e-08	3.03327	5.07267
Mw	6 m	IL-10	sex	-0.177495	0.507288	-0.349889	0.72924	-1.22024	0.865251
Mw	6 m	IL-10	waz	0.0111568	0.15504	0.0719609	0.943184	-0.307533	0.329847
Mw	6 m	IL-10	batch	-0.189589	0.582072	-0.325714	0.747247	-1.38606	1.00688
Mw	6 m	IL-10	Otu356	-0.489986	0.227221	-2.15643	0.0404774	-0.957045	-0.0229266
Mw	6 m	IL-10	(Intercept)	3.88749	0.467347	8.31821	8.44708e-09	2.92684	4.84814
Mw	6 m	IL-10	sex	-0.0757295	0.48058	-0.157579	0.876006	-1.06358	0.912117
Mw	6 m	IL-10	waz	-0.0373746	0.149862	-0.249393	0.805017	-0.345421	0.270672
Mw	6 m	IL-10	batch	-0.107629	0.555233	-0.193845	0.847804	-1.24893	1.03367
Mw	6 m	IL-10	Otu58	-0.60721	0.227393	-2.67031	0.0128926	-1.07462	-0.139797
Mw	6 m	IL-10	(Intercept)	3.9514	0.52744	7.49165	5.92229e-08	2.86723	5.03556
Mw	6 m	IL-10	sex	0.137425	0.537898	0.255486	0.800358	-0.968239	1.24309
Mw	6 m	IL-10	waz	0.0139661	0.164962	0.0846625	0.933178	-0.325118	0.35305
Mw	6 m	IL-10	batch	0.116996	0.622868	0.187834	0.852465	-1.16333	1.39732
Mw	6 m	IL-10	parechov1	-0.571133	0.53111	-1.07536	0.292092	-1.66284	0.520578
Mw	6 m	IL-10	(Intercept)	3.89681	0.482285	8.07989	1.46748e-08	2.90546	4.88816
Mw	6 m	IL-10	sex	0.156471	0.496827	0.31494	0.755321	-0.864773	1.17771
Mw	6 m	IL-10	waz	0.0134378	0.153796	0.0873739	0.931044	-0.302694	0.32957
Mw	6 m	IL-10	batch	-0.432125	0.600984	-0.719028	0.478537	-1.66746	0.803216
Mw	6 m	IL-10	Simpson	0.523957	0.230722	2.27094	0.0316671	0.0497008	0.998214
Mw	6 m	IL-1b	(Intercept)	-0.520156	0.601203	-0.865191	0.3955	-1.76098	0.720667
Mw	6 m	IL-1b	sex	0.171495	0.42397	0.404498	0.689429	-0.703536	1.04653
Mw	6 m	IL-1b	waz	-0.251562	0.130169	-1.93258	0.0651726	-0.520218	0.0170933
Mw	6 m	IL-1b	batch	0.444908	0.523695	0.849555	0.403968	-0.635946	1.52576
Mw	6 m	IL-1b	enterov1	0.450566	0.545768	0.825564	0.417183	-0.675843	1.57698
Mw	6 m	IL-1b	(Intercept)	-0.23535	0.413499	-0.569166	0.574532	-1.08877	0.618071
Mw	6 m	IL-1b	sex	0.226533	0.423068	0.535453	0.597264	-0.646636	1.0997
Mw	6 m	IL-1b	waz	-0.238697	0.129172	-1.84791	0.0769772	-0.505294	0.0278999
Mw	6 m	IL-1b	batch	0.575803	0.492831	1.16836	0.254138	-0.441351	1.59296
Mw	6 m	IL-1b	giardia1	1.31157	1.10952	1.18211	0.248741	-0.978356	3.6015
Mw	6 m	IL-1b	(Intercept)	-0.66454	0.464083	-1.43194	0.165056	-1.62236	0.293279
Mw	6 m	IL-1b	sex	0.30793	0.404186	0.761852	0.45357	-0.526269	1.14213
Mw	6 m	IL-1b	waz	-0.324965	0.123654	-2.62803	0.0147384	-0.580173	-0.0697564
Mw	6 m	IL-1b	batch	0.863403	0.491481	1.75674	0.0917157	-0.150963	1.87777
Mw	6 m	IL-1b	norov1	0.934295	0.468334	1.99493	0.0575249	-0.0322984	1.90089
Mw	6 m	IL-1b	(Intercept)	-0.0566153	0.423055	-0.133825	0.894533	-0.924652	0.811421
Mw	6 m	IL-1b	sex	0.0542591	0.438006	0.123877	0.90233	-0.844455	0.952973
Mw	6 m	IL-1b	waz	-0.295223	0.135656	-2.17626	0.0384558	-0.573567	-0.0168803
Mw	6 m	IL-1b	batch	0.234969	0.503832	0.466364	0.644696	-0.798809	1.26875
Mw	6 m	IL-1b	Otu31	0.0503275	0.220343	0.228406	0.821052	-0.401778	0.502433
Mw	6 m	IL-1b	(Intercept)	-0.165361	0.425062	-0.389027	0.700307	-1.03752	0.706795
Mw	6 m	IL-1b	sex	0.19345	0.436578	0.443106	0.661219	-0.702334	1.08923
Mw	6 m	IL-1b	waz	-0.295008	0.132506	-2.22638	0.0345257	-0.566887	-0.0231288
Mw	6 m	IL-1b	batch	0.358854	0.51441	0.697602	0.49139	-0.696629	1.41434
Mw	6 m	IL-1b	Otu348	0.211853	0.23611	0.897261	0.377511	-0.272606	0.696311
Mw	6 m	IL-1b	(Intercept)	0.0551996	0.424069	0.130166	0.8974	-0.814919	0.925318
Mw	6 m	IL-1b	sex	0.0674316	0.414527	0.162671	0.871989	-0.783107	0.91797
Mw	6 m	IL-1b	waz	-0.254566	0.135238	-1.88235	0.0706069	-0.532052	0.0229196
Mw	6 m	IL-1b	batch	0.0480094	0.52107	0.0921361	0.92727	-1.02114	1.11716
Mw	6 m	IL-1b	Otu4	0.236182	0.210148	1.12389	0.270954	-0.195005	0.667369
Mw	6 m	IL-1b	(Intercept)	-0.0872851	0.412463	-0.211619	0.833994	-0.93359	0.75902
Mw	6 m	IL-1b	sex	0.129863	0.421531	0.308074	0.760391	-0.735048	0.994773
Mw	6 m	IL-1b	waz	-0.307095	0.133675	-2.29732	0.0295811	-0.581374	-0.0328165
Mw	6 m	IL-1b	batch	0.100371	0.52019	0.19295	0.848442	-0.966971	1.16771
Mw	6 m	IL-1b	Otu516	-0.181012	0.202076	-0.895761	0.378298	-0.595637	0.233614
Mw	6 m	IL-1b	(Intercept)	-0.542581	0.794593	-0.682841	0.500986	-2.17908	1.09391
Mw	6 m	IL-1b	sex	0.187728	0.428146	0.438467	0.664814	-0.694055	1.06951
Mw	6 m	IL-1b	waz	-0.267088	0.138686	-1.92585	0.0655688	-0.552717	0.0185412
Mw	6 m	IL-1b	batch	0.447467	0.525054	0.852232	0.402176	-0.633901	1.52884
Mw	6 m	IL-1b	pathogen1	0.44363	0.839905	0.528191	0.602024	-1.28619	2.17345
Mw	6 m	IL-1b	(Intercept)	-0.0802007	0.421983	-0.190057	0.850686	-0.946038	0.785637
Mw	6 m	IL-1b	sex	0.0855144	0.425662	0.200898	0.842284	-0.787871	0.9589
Mw	6 m	IL-1b	waz	-0.293915	0.136061	-2.16018	0.0397999	-0.573089	-0.0147419
Mw	6 m	IL-1b	batch	0.243755	0.505021	0.482662	0.633226	-0.792464	1.27997
Mw	6 m	IL-1b	PD	0.032665	0.225203	0.145047	0.885751	-0.429414	0.494744
Mw	6 m	IL-1b	(Intercept)	-0.0183756	0.552929	-0.0332333	0.973763	-1.15956	1.12281
Mw	6 m	IL-1b	sex	0.0547529	0.442221	0.123813	0.902494	-0.857946	0.967451
Mw	6 m	IL-1b	waz	-0.257712	0.133195	-1.93485	0.0648794	-0.532613	0.0171885
Mw	6 m	IL-1b	batch	0.485721	0.552367	0.879345	0.387934	-0.654308	1.62575
Mw	6 m	IL-1b	rhinov1	-0.18601	0.471612	-0.394414	0.696758	-1.15937	0.787348
Mw	6 m	IL-1b	(Intercept)	-0.0678131	0.418175	-0.162165	0.872384	-0.925837	0.79021
Mw	6 m	IL-1b	sex	0.0926302	0.427443	0.216708	0.830065	-0.784411	0.969671
Mw	6 m	IL-1b	waz	-0.289515	0.134374	-2.15455	0.0402801	-0.565227	-0.0138026
Mw	6 m	IL-1b	batch	0.20205	0.529482	0.3816	0.705745	-0.884357	1.28846
Mw	6 m	IL-1b	Simpson	0.0454426	0.202493	0.224416	0.824123	-0.370039	0.460924
Mw	6 m	IL-1b	(Intercept)	-0.542581	0.794593	-0.682841	0.500986	-2.17908	1.09391
Mw	6 m	IL-1b	sex	0.187728	0.428146	0.438467	0.664814	-0.694055	1.06951
Mw	6 m	IL-1b	waz	-0.267088	0.138686	-1.92585	0.0655688	-0.552717	0.0185412
Mw	6 m	IL-1b	batch	0.447467	0.525054	0.852232	0.402176	-0.633901	1.52884
Mw	6 m	IL-1b	virus1	0.44363	0.839905	0.528191	0.602024	-1.28619	2.17345
Mw	6 m	IL-6	(Intercept)	0.975439	0.755236	1.29157	0.209336	-0.586887	2.53776
Mw	6 m	IL-6	sex	0.0393843	0.783338	0.0502776	0.960335	-1.58107	1.65984
Mw	6 m	IL-6	waz	-0.245815	0.233338	-1.05347	0.303067	-0.728512	0.236882
Mw	6 m	IL-6	batch	0.160215	0.879509	0.182164	0.85705	-1.65919	1.97962
Mw	6 m	IL-6	giardia1	1.19769	2.00052	0.598692	0.55523	-2.94069	5.33608
Mw	6 m	IL-6	(Intercept)	-0.0849479	0.803878	-0.105673	0.916758	-1.7479	1.578
Mw	6 m	IL-6	sex	0.421475	0.703695	0.598946	0.555063	-1.03423	1.87718
Mw	6 m	IL-6	waz	-0.382668	0.207482	-1.84435	0.0780523	-0.811877	0.0465408
Mw	6 m	IL-6	batch	0.785183	0.823945	0.952955	0.350521	-0.919278	2.48964
Mw	6 m	IL-6	norov1	2.00251	0.796902	2.51287	0.0194341	0.353992	3.65103
Mw	6 m	IL-6	(Intercept)	1.09863	0.669286	1.64149	0.112738	-0.277109	2.47437
Mw	6 m	IL-6	sex	0.00577272	0.685889	0.00841641	0.993349	-1.40409	1.41564
Mw	6 m	IL-6	waz	-0.259404	0.21679	-1.19657	0.242273	-0.705022	0.186214
Mw	6 m	IL-6	batch	0.121278	0.791217	0.15328	0.879361	-1.50509	1.74765
Mw	6 m	IL-6	Otu20	-0.21285	0.323299	-0.658368	0.51609	-0.877402	0.451701
Mw	6 m	IL-6	(Intercept)	1.09984	0.689061	1.59615	0.12254	-0.31654	2.51623
Mw	6 m	IL-6	sex	-0.0363486	0.689213	-0.0527393	0.958343	-1.45305	1.38035
Mw	6 m	IL-6	waz	-0.268596	0.225282	-1.19227	0.243925	-0.731669	0.194477
Mw	6 m	IL-6	batch	0.0910432	0.811491	0.112193	0.911532	-1.577	1.75909
Mw	6 m	IL-6	Otu36	-0.0823673	0.32108	-0.256532	0.799559	-0.742356	0.577621
Mw	6 m	IL-6	(Intercept)	0.942833	0.811655	1.16162	0.257304	-0.736204	2.62187
Mw	6 m	IL-6	sex	0.0158368	0.81003	0.0195509	0.98457	-1.65984	1.69151
Mw	6 m	IL-6	waz	-0.263617	0.231623	-1.13813	0.266784	-0.742766	0.215532
Mw	6 m	IL-6	batch	0.197223	0.891139	0.221316	0.8268	-1.64624	2.04068
Mw	6 m	IL-6	parasite1	0.393389	1.10355	0.356474	0.724735	-1.88949	2.67627
Mw	6 m	IL-6	(Intercept)	-0.718743	1.27508	-0.563683	0.578199	-3.35039	1.9129
Mw	6 m	IL-6	sex	-0.138637	0.707815	-0.195866	0.846364	-1.59949	1.32222
Mw	6 m	IL-6	waz	-0.181749	0.22336	-0.813702	0.423816	-0.642742	0.279244
Mw	6 m	IL-6	batch	-0.161619	0.841013	-0.192172	0.849224	-1.89738	1.57415
Mw	6 m	IL-6	pathogen1	2.21914	1.34639	1.64822	0.112338	-0.559661	4.99795
Mw	6 m	IL-6	(Intercept)	1.11194	0.650859	1.70842	0.0994721	-0.225919	2.4498
Mw	6 m	IL-6	sex	0.0708116	0.670485	0.105612	0.9167	-1.30739	1.44901
Mw	6 m	IL-6	waz	-0.278248	0.207553	-1.34062	0.191642	-0.704879	0.148382
Mw	6 m	IL-6	batch	-0.21048	0.811048	-0.259516	0.797281	-1.87761	1.45665
Mw	6 m	IL-6	Simpson	0.421658	0.311367	1.35421	0.187322	-0.218367	1.06168
Mw	6 m	IL-6	(Intercept)	-0.718743	1.27508	-0.563683	0.578199	-3.35039	1.9129
Mw	6 m	IL-6	sex	-0.138637	0.707815	-0.195866	0.846364	-1.59949	1.32222
Mw	6 m	IL-6	waz	-0.181749	0.22336	-0.813702	0.423816	-0.642742	0.279244
Mw	6 m	IL-6	batch	-0.161619	0.841013	-0.192172	0.849224	-1.89738	1.57415
Mw	6 m	IL-6	virus1	2.21914	1.34639	1.64822	0.112338	-0.559661	4.99795
Mw	6 m	TNF-a	(Intercept)	3.2467	0.517184	6.27766	1.02128e-06	2.18553	4.30788
Mw	6 m	TNF-a	sex	0.305523	0.506633	0.603046	0.551511	-0.734003	1.34505
Mw	6 m	TNF-a	waz	-0.312291	0.166881	-1.87133	0.0721722	-0.654703	0.0301216
Mw	6 m	TNF-a	batch	0.251275	0.621201	0.404498	0.689033	-1.02332	1.52587
Mw	6 m	TNF-a	ACE	-0.207253	0.251304	-0.824709	0.416764	-0.722887	0.308381
Mw	6 m	TNF-a	(Intercept)	3.24858	0.528618	6.14542	1.44349e-06	2.16394	4.33321
Mw	6 m	TNF-a	sex	0.27788	0.515003	0.53957	0.593916	-0.778819	1.33458
Mw	6 m	TNF-a	waz	-0.314289	0.169607	-1.85304	0.0748359	-0.662294	0.0337158
Mw	6 m	TNF-a	batch	0.296509	0.615911	0.481415	0.6341	-0.967235	1.56025
Mw	6 m	TNF-a	Chao1	-0.17887	0.262644	-0.681035	0.501649	-0.717771	0.360031
Mw	6 m	TNF-a	(Intercept)	3.02416	0.499202	6.058	1.81607e-06	1.99989	4.04844
Mw	6 m	TNF-a	sex	0.496707	0.514658	0.965121	0.34305	-0.559284	1.5527
Mw	6 m	TNF-a	waz	-0.357475	0.157925	-2.26357	0.0318473	-0.681511	-0.0334397
Mw	6 m	TNF-a	batch	0.386911	0.59205	0.653512	0.518954	-0.827874	1.6017
Mw	6 m	TNF-a	Otu193	-0.293432	0.243063	-1.20723	0.237815	-0.792156	0.205292
Mw	6 m	TNF-a	(Intercept)	3.13783	0.503817	6.22811	1.16244e-06	2.10408	4.17157
Mw	6 m	TNF-a	sex	0.357174	0.513577	0.695464	0.492707	-0.696598	1.41095
Mw	6 m	TNF-a	waz	-0.345422	0.162923	-2.12015	0.0433285	-0.679713	-0.0111313
Mw	6 m	TNF-a	batch	0.336046	0.626288	0.536568	0.59596	-0.94899	1.62108
Mw	6 m	TNF-a	Otu26	-0.0741523	0.244617	-0.303136	0.76411	-0.576066	0.427761
Mw	6 m	TNF-a	(Intercept)	3.2323	0.484467	6.67188	3.67825e-07	2.23826	4.22634
Mw	6 m	TNF-a	sex	0.337599	0.487265	0.692844	0.494324	-0.662187	1.33738
Mw	6 m	TNF-a	waz	-0.279181	0.160507	-1.73936	0.0933618	-0.608515	0.0501536
Mw	6 m	TNF-a	batch	0.367069	0.579381	0.633554	0.531703	-0.821723	1.55586
Mw	6 m	TNF-a	Otu29	-0.392427	0.237815	-1.65014	0.110502	-0.880383	0.0955291
Mw	6 m	TNF-a	(Intercept)	3.14409	0.516685	6.08512	1.69108e-06	2.08394	4.20424
Mw	6 m	TNF-a	sex	0.321997	0.536475	0.600208	0.553372	-0.77876	1.42275
Mw	6 m	TNF-a	waz	-0.351186	0.162013	-2.16765	0.0391704	-0.683609	-0.0187642
Mw	6 m	TNF-a	batch	0.388518	0.609718	0.637209	0.529355	-0.86252	1.63956
Mw	6 m	TNF-a	Otu48	-0.0264169	0.241511	-0.109382	0.913708	-0.521956	0.469122
Mw	6 m	TNF-a	(Intercept)	3.13681	0.472598	6.63738	4.01952e-07	2.16712	4.10651
Mw	6 m	TNF-a	sex	0.308319	0.479403	0.643131	0.525564	-0.675336	1.29197
Mw	6 m	TNF-a	waz	-0.372274	0.152253	-2.4451	0.0212873	-0.684672	-0.0598763
Mw	6 m	TNF-a	batch	0.311918	0.570813	0.546445	0.589247	-0.859293	1.48313
Mw	6 m	TNF-a	Otu58	-0.441745	0.228389	-1.93418	0.0636351	-0.91036	0.0268696
Mw	6 m	TNF-a	(Intercept)	3.16045	0.507444	6.22818	1.16223e-06	2.11926	4.20164
Mw	6 m	TNF-a	sex	0.320016	0.511868	0.625192	0.537094	-0.730251	1.37028
Mw	6 m	TNF-a	waz	-0.340512	0.163616	-2.08117	0.0470313	-0.676225	-0.0047997
Mw	6 m	TNF-a	batch	0.365931	0.6073	0.602554	0.551833	-0.880146	1.61201
Mw	6 m	TNF-a	PD	-0.112128	0.270812	-0.414044	0.682113	-0.667789	0.443533
Mw	6 m	TNF-a	(Intercept)	3.16941	0.475429	6.66643	3.73006e-07	2.19392	4.14491
Mw	6 m	TNF-a	sex	0.460735	0.485966	0.94808	0.351498	-0.536386	1.45785
Mw	6 m	TNF-a	waz	-0.339447	0.152772	-2.22192	0.03486	-0.652908	-0.0259854
Mw	6 m	TNF-a	batch	0.0385484	0.601976	0.0640364	0.949413	-1.1966	1.2737
Mw	6 m	TNF-a	Simpson	0.426427	0.230217	1.85228	0.0749485	-0.0459396	0.898794
Mw	18 m	IL-10	(Intercept)	3.64734	0.328493	11.1032	1.64932e-12	2.97822	4.31646
Mw	18 m	IL-10	sex	0.420506	0.330344	1.27294	0.212211	-0.252382	1.09339
Mw	18 m	IL-10	waz	0.0560925	0.120652	0.464912	0.645143	-0.189667	0.301852
Mw	18 m	IL-10	batch	0.538826	0.42226	1.27605	0.211122	-0.321289	1.39894
Mw	18 m	IL-10	ACE	-0.20735	0.173821	-1.19289	0.241682	-0.561413	0.146712
Mw	18 m	IL-10	(Intercept)	3.45717	0.348482	9.92067	2.75393e-11	2.74734	4.16701
Mw	18 m	IL-10	sex	0.463146	0.33256	1.39267	0.173322	-0.214257	1.14055
Mw	18 m	IL-10	waz	0.0155935	0.120134	0.129802	0.897536	-0.229111	0.260298
Mw	18 m	IL-10	batch	0.666907	0.411945	1.61892	0.11528	-0.172199	1.50601
Mw	18 m	IL-10	adenov1	0.225175	0.333647	0.674889	0.504594	-0.454442	0.904791
Mw	18 m	IL-10	(Intercept)	3.65923	0.327842	11.1616	1.44201e-12	2.99144	4.32703
Mw	18 m	IL-10	sex	0.427743	0.327945	1.30431	0.201431	-0.24026	1.09575
Mw	18 m	IL-10	waz	0.0662542	0.121561	0.545026	0.589514	-0.181358	0.313867
Mw	18 m	IL-10	batch	0.546125	0.416683	1.31065	0.199306	-0.302631	1.39488
Mw	18 m	IL-10	Chao1	-0.219659	0.16893	-1.30029	0.202789	-0.563759	0.124441
Mw	18 m	IL-10	(Intercept)	3.67349	0.34362	10.6906	4.31623e-12	2.97356	4.37342
Mw	18 m	IL-10	sex	0.476939	0.329484	1.44753	0.157475	-0.194198	1.14808
Mw	18 m	IL-10	waz	0.00236021	0.120451	0.0195948	0.984488	-0.242991	0.247711
Mw	18 m	IL-10	batch	0.708427	0.409158	1.73143	0.0930078	-0.125	1.54185
Mw	18 m	IL-10	giardia1	-0.325216	0.324577	-1.00197	0.323876	-0.986357	0.335926
Mw	18 m	IL-10	(Intercept)	3.58107	0.314677	11.3801	8.75258e-13	2.94009	4.22204
Mw	18 m	IL-10	sex	0.460621	0.32372	1.4229	0.164441	-0.198774	1.12002
Mw	18 m	IL-10	waz	0.0695136	0.120228	0.578181	0.567189	-0.175383	0.31441
Mw	18 m	IL-10	batch	0.871131	0.421172	2.06835	0.0467687	0.0132311	1.72903
Mw	18 m	IL-10	Otu117	-0.254697	0.171402	-1.48597	0.147074	-0.603831	0.0944365
Mw	18 m	IL-10	(Intercept)	3.54475	0.309166	11.4655	7.21293e-13	2.915	4.1745
Mw	18 m	IL-10	sex	0.493209	0.318994	1.54614	0.131905	-0.156561	1.14298
Mw	18 m	IL-10	waz	0.0184426	0.114645	0.160868	0.873209	-0.215081	0.251966
Mw	18 m	IL-10	batch	0.566049	0.399858	1.41562	0.166545	-0.248436	1.38053
Mw	18 m	IL-10	Otu28	-0.284576	0.157889	-1.80239	0.0809113	-0.606185	0.0370324
Mw	18 m	IL-10	(Intercept)	3.66312	0.293659	12.474	7.84547e-14	3.06495	4.26128
Mw	18 m	IL-10	sex	0.428619	0.300194	1.4278	0.163035	-0.182857	1.04009
Mw	18 m	IL-10	waz	0.102635	0.111314	0.92203	0.363413	-0.124105	0.329374
Mw	18 m	IL-10	batch	0.735681	0.371886	1.97824	0.0565647	-0.0218262	1.49319
Mw	18 m	IL-10	Otu57	-0.426559	0.152107	-2.80433	0.00850062	-0.736391	-0.116727
Mw	18 m	IL-10	(Intercept)	3.56318	0.323677	11.0084	2.0533e-12	2.90387	4.22249
Mw	18 m	IL-10	sex	0.454696	0.333973	1.36148	0.182873	-0.225584	1.13498
Mw	18 m	IL-10	waz	0.0190079	0.119888	0.158547	0.875022	-0.225195	0.263211
Mw	18 m	IL-10	batch	0.601255	0.431069	1.3948	0.172684	-0.276805	1.47931
Mw	18 m	IL-10	Otu76	-0.10554	0.171646	-0.614875	0.542986	-0.455171	0.24409
Mw	18 m	IL-10	(Intercept)	3.74116	0.351349	10.648	4.77264e-12	3.02549	4.45684
Mw	18 m	IL-10	sex	0.464934	0.326467	1.42414	0.164086	-0.200058	1.12993
Mw	18 m	IL-10	waz	-0.00543972	0.11964	-0.0454675	0.964017	-0.249138	0.238258
Mw	18 m	IL-10	batch	0.688486	0.404392	1.70252	0.0983541	-0.135233	1.51221
Mw	18 m	IL-10	parasite1	-0.413872	0.324661	-1.27478	0.211565	-1.07518	0.24744
Mw	18 m	IL-10	(Intercept)	3.5934	0.331618	10.836	3.06795e-12	2.91792	4.26888
Mw	18 m	IL-10	sex	0.481506	0.332965	1.44612	0.157868	-0.196721	1.15973
Mw	18 m	IL-10	waz	0.0181579	0.120023	0.151287	0.880699	-0.226321	0.262637
Mw	18 m	IL-10	batch	0.652801	0.414369	1.57541	0.124998	-0.191241	1.49684
Mw	18 m	IL-10	parechov1	-0.230228	0.378928	-0.607577	0.547756	-1.00208	0.541624
Mw	18 m	IL-1b	(Intercept)	0.363021	0.539871	0.672422	0.506142	-0.736661	1.4627
Mw	18 m	IL-1b	sex	0.10226	0.269127	0.379968	0.706479	-0.445934	0.650454
Mw	18 m	IL-1b	waz	-0.117538	0.0967646	-1.21468	0.233376	-0.314641	0.079565
Mw	18 m	IL-1b	batch	-0.355247	0.32265	-1.10103	0.279096	-1.01246	0.301969
Mw	18 m	IL-1b	enterov1	-0.184932	0.436379	-0.423788	0.674555	-1.07381	0.703943
Mw	18 m	IL-1b	(Intercept)	0.0348915	0.225946	0.154424	0.878245	-0.425346	0.495129
Mw	18 m	IL-1b	sex	0.146201	0.229101	0.638151	0.527916	-0.320463	0.612865
Mw	18 m	IL-1b	waz	-0.197776	0.0854287	-2.3151	0.0271761	-0.371789	-0.0237634
Mw	18 m	IL-1b	batch	-0.227188	0.286264	-0.793633	0.433255	-0.810288	0.355912
Mw	18 m	IL-1b	Otu198	0.359349	0.118151	3.04143	0.00467189	0.118683	0.600015
Mw	18 m	IL-1b	(Intercept)	0.198364	0.238183	0.832822	0.411118	-0.286799	0.683528
Mw	18 m	IL-1b	sex	0.119491	0.244939	0.487841	0.628988	-0.379433	0.618415
Mw	18 m	IL-1b	waz	-0.0874933	0.0903186	-0.968718	0.339951	-0.271466	0.0964797
Mw	18 m	IL-1b	batch	-0.159782	0.316445	-0.504929	0.617068	-0.80436	0.484795
Mw	18 m	IL-1b	Otu7	-0.26333	0.13004	-2.025	0.0512781	-0.528213	0.00155205
Mw	18 m	IL-1b	(Intercept)	0.238232	0.22129	1.07656	0.289728	-0.212522	0.688986
Mw	18 m	IL-1b	sex	0.0428425	0.228549	0.187454	0.852488	-0.422697	0.508383
Mw	18 m	IL-1b	waz	-0.07007	0.0835765	-0.838394	0.408029	-0.24031	0.10017
Mw	18 m	IL-1b	batch	-0.0225901	0.298456	-0.0756898	0.940137	-0.630525	0.585345
Mw	18 m	IL-1b	Otu92	-0.390413	0.122968	-3.17491	0.00330651	-0.640891	-0.139935
Mw	18 m	IL-1b	(Intercept)	0.162378	0.255276	0.636091	0.529241	-0.357601	0.682358
Mw	18 m	IL-1b	sex	0.129031	0.272416	0.473655	0.638961	-0.425862	0.683924
Mw	18 m	IL-1b	waz	-0.130092	0.0995431	-1.30689	0.200564	-0.332855	0.0726705
Mw	18 m	IL-1b	batch	-0.336321	0.349625	-0.961947	0.343289	-1.04848	0.375842
Mw	18 m	IL-1b	rhinov1	-0.0183383	0.401316	-0.0456953	0.963837	-0.835792	0.799115
Mw	18 m	IL-6	(Intercept)	0.739574	0.737925	1.00223	0.32375	-0.763531	2.24268
Mw	18 m	IL-6	sex	-0.3967	0.367858	-1.07841	0.288915	-1.146	0.352602
Mw	18 m	IL-6	waz	-0.00627532	0.132263	-0.0474457	0.962453	-0.275686	0.263136
Mw	18 m	IL-6	batch	-1.17355	0.441015	-2.66102	0.0120783	-2.07187	-0.275231
Mw	18 m	IL-6	enterov1	0.352708	0.596466	0.591328	0.558455	-0.862255	1.56767
Mw	18 m	IL-6	(Intercept)	1.36474	0.360205	3.7888	0.00063146	0.63103	2.09846
Mw	18 m	IL-6	sex	-0.621442	0.3555	-1.74808	0.0900405	-1.34557	0.102688
Mw	18 m	IL-6	waz	0.0193538	0.122799	0.157606	0.875757	-0.230779	0.269486
Mw	18 m	IL-6	batch	-1.33579	0.430881	-3.10014	0.00401591	-2.21347	-0.458115
Mw	18 m	IL-6	norov1	-0.948296	0.561712	-1.68822	0.101092	-2.09247	0.195874
Mw	18 m	IL-6	(Intercept)	1.12041	0.331084	3.38407	0.00190224	0.446016	1.79481
Mw	18 m	IL-6	sex	-0.438283	0.341527	-1.28331	0.208601	-1.13395	0.257384
Mw	18 m	IL-6	waz	0.0133753	0.12272	0.10899	0.913891	-0.236597	0.263348
Mw	18 m	IL-6	batch	-1.19747	0.422886	-2.83165	0.00794265	-2.05886	-0.336075
Mw	18 m	IL-6	Otu225	-0.277992	0.163852	-1.69661	0.0994787	-0.611747	0.0557625
Mw	18 m	IL-6	(Intercept)	1.12333	0.326401	3.44157	0.0016304	0.458477	1.78819
Mw	18 m	IL-6	sex	-0.431602	0.336778	-1.28156	0.209205	-1.1176	0.254392
Mw	18 m	IL-6	waz	0.00783958	0.121036	0.0647706	0.94876	-0.238703	0.254382
Mw	18 m	IL-6	batch	-1.32835	0.422149	-3.14665	0.00355938	-2.18824	-0.468464
Mw	18 m	IL-6	Otu28	-0.328506	0.166691	-1.97075	0.0574545	-0.668043	0.0110319
Mw	18 m	IL-6	(Intercept)	1.12521	0.345638	3.25545	0.0026766	0.421167	1.82925
Mw	18 m	IL-6	sex	-0.457616	0.357732	-1.27921	0.21002	-1.18629	0.27106
Mw	18 m	IL-6	waz	0.0141413	0.128248	0.110265	0.912888	-0.247091	0.275374
Mw	18 m	IL-6	batch	-1.1915	0.447057	-2.6652	0.0119565	-2.10212	-0.280872
Mw	18 m	IL-6	Otu29	0.0155174	0.173793	0.0892864	0.929411	-0.338488	0.369522
Mw	18 m	IL-6	(Intercept)	1.34138	0.370824	3.61729	0.0010124	0.586034	2.09672
Mw	18 m	IL-6	sex	-0.425716	0.347008	-1.22682	0.228841	-1.13255	0.281116
Mw	18 m	IL-6	waz	0.07857	0.132917	0.591119	0.558593	-0.192174	0.349314
Mw	18 m	IL-6	batch	-1.27108	0.432352	-2.93992	0.00605185	-2.15175	-0.390409
Mw	18 m	IL-6	Otu499	-0.348152	0.253617	-1.37275	0.179376	-0.864754	0.168449
Mw	18 m	IL-6	(Intercept)	1.0907	0.350563	3.11129	0.00390165	0.376629	1.80477
Mw	18 m	IL-6	sex	-0.40452	0.367614	-1.10039	0.27937	-1.15332	0.344285
Mw	18 m	IL-6	waz	0.0178059	0.127709	0.139426	0.889988	-0.242329	0.27794
Mw	18 m	IL-6	batch	-1.14326	0.451733	-2.53083	0.016494	-2.06341	-0.22311
Mw	18 m	IL-6	Otu87	0.0974959	0.185822	0.524673	0.603426	-0.281011	0.476003
Mw	18 m	IL-6	(Intercept)	1.13459	0.337607	3.36069	0.00202477	0.44691	1.82228
Mw	18 m	IL-6	sex	-0.422116	0.349037	-1.20937	0.235379	-1.13308	0.28885
Mw	18 m	IL-6	waz	0.0337446	0.126042	0.267725	0.790629	-0.222995	0.290484
Mw	18 m	IL-6	batch	-1.27255	0.435284	-2.9235	0.00630847	-2.1592	-0.385907
Mw	18 m	IL-6	Otu94	-0.23435	0.187881	-1.24733	0.221327	-0.617051	0.148351
Mw	18 m	IL-6	(Intercept)	0.990795	0.379694	2.60946	0.0136768	0.217384	1.76421
Mw	18 m	IL-6	sex	-0.449169	0.352805	-1.27314	0.21214	-1.16781	0.26947
Mw	18 m	IL-6	waz	0.035378	0.129292	0.273629	0.786128	-0.22798	0.298736
Mw	18 m	IL-6	batch	-1.20429	0.437016	-2.75571	0.00958551	-2.09446	-0.314117
Mw	18 m	IL-6	parasite1	0.287221	0.350853	0.818638	0.419048	-0.427442	1.00188
Mw	18 m	IL-6	(Intercept)	1.25893	0.331809	3.79415	0.000622175	0.583059	1.93481
Mw	18 m	IL-6	sex	-0.565398	0.33979	-1.66396	0.105884	-1.25753	0.126732
Mw	18 m	IL-6	waz	0.0328796	0.1209	0.271957	0.787402	-0.213386	0.279145
Mw	18 m	IL-6	batch	-1.41125	0.428541	-3.29316	0.00242277	-2.28416	-0.538346
Mw	18 m	IL-6	PD	-0.341607	0.168032	-2.03298	0.0504202	-0.683878	0.000664203
Mw	18 m	IL-6	(Intercept)	1.12579	0.349857	3.21787	0.00295476	0.413159	1.83843
Mw	18 m	IL-6	sex	-0.455044	0.373347	-1.21882	0.231821	-1.21553	0.30544
Mw	18 m	IL-6	waz	0.0145963	0.136424	0.106992	0.915463	-0.263291	0.292484
Mw	18 m	IL-6	batch	-1.19744	0.479163	-2.49903	0.0177783	-2.17347	-0.221419
Mw	18 m	IL-6	rhinov1	-0.00106733	0.550006	-0.00194058	0.998464	-1.12139	1.11926
Mw	18 m	TNF-a	(Intercept)	3.70538	0.296434	12.4998	7.42414e-14	3.10156	4.30919
Mw	18 m	TNF-a	sex	-0.274403	0.296861	-0.924348	0.362223	-0.87909	0.330284
Mw	18 m	TNF-a	waz	0.0212325	0.106131	0.200058	0.842701	-0.19495	0.237415
Mw	18 m	TNF-a	batch	0.455707	0.351372	1.29694	0.203927	-0.260014	1.17143
Mw	18 m	TNF-a	Otu160	-0.228933	0.149863	-1.52762	0.136432	-0.534194	0.0763272
Mw	18 m	TNF-a	(Intercept)	3.46637	0.267475	12.9596	2.81225e-14	2.92154	4.0112
Mw	18 m	TNF-a	sex	-0.0696341	0.275609	-0.252656	0.80215	-0.631031	0.491762
Mw	18 m	TNF-a	waz	-0.0336732	0.098547	-0.341696	0.734813	-0.234407	0.167061
Mw	18 m	TNF-a	batch	0.564353	0.340044	1.65965	0.106756	-0.128294	1.257
Mw	18 m	TNF-a	Otu254	-0.287685	0.140285	-2.05071	0.0485594	-0.573437	-0.00193293
Mw	18 m	TNF-a	(Intercept)	3.52021	0.281655	12.4983	7.44827e-14	2.9465	4.09392
Mw	18 m	TNF-a	sex	-0.101536	0.294353	-0.344947	0.732391	-0.701114	0.498041
Mw	18 m	TNF-a	waz	-0.0299437	0.104325	-0.287024	0.775944	-0.242446	0.182559
Mw	18 m	TNF-a	batch	0.462544	0.374912	1.23374	0.226285	-0.301127	1.22621
Mw	18 m	TNF-a	Otu275	0.0843699	0.149014	0.566188	0.575215	-0.219161	0.387901
Mw	18 m	TNF-a	(Intercept)	3.52865	0.271296	13.0067	2.54961e-14	2.97604	4.08126
Mw	18 m	TNF-a	sex	-0.0464717	0.284262	-0.163482	0.871167	-0.625494	0.53255
Mw	18 m	TNF-a	waz	-0.0164255	0.100797	-0.162956	0.871578	-0.221742	0.188891
Mw	18 m	TNF-a	batch	0.370849	0.358547	1.03431	0.308746	-0.359488	1.10119
Mw	18 m	TNF-a	Otu516	-0.234224	0.141482	-1.6555	0.107599	-0.522414	0.0539661
Mw	18 m	TNF-a	(Intercept)	3.6872	0.281097	13.1172	2.0273e-14	3.11462	4.25977
Mw	18 m	TNF-a	sex	-0.338243	0.297819	-1.13573	0.264503	-0.944881	0.268395
Mw	18 m	TNF-a	waz	-0.0337668	0.0994595	-0.339503	0.736449	-0.236359	0.168826
Mw	18 m	TNF-a	batch	0.362558	0.353018	1.02702	0.31211	-0.356516	1.08163
Mw	18 m	TNF-a	Otu61	-0.27767	0.147369	-1.88418	0.0686532	-0.577852	0.0225112
